# Supplementary material for: Origin of the RNA World in Cold Hadean Geothermal Fields Enriched in Zinc and Potassium: Abiogenesis as a Positive Fallout from the Moon-Forming Impact?
Source: Life (Basel). 2025 Mar 4;15(3):399. doi: 10.3390/life15030399 (PMC11943819; doi:10.3390/life15030399)
Supplement: Supplementary file 1 [file life-15-00399-s001.zip]

Archive with 3 entries (3 files):
- Manuscript ID life-3429573_Supplementary File 1.pdf
- Manuscript ID life-3429573_Supplementary File 2.xlsx
- Manuscript ID life-3429573_Supplementary File 3.xls
