# Supplementary material for: Origin of the RNA World in Cold Hadean Geothermal Fields Enriched in Zinc and Potassium: Abiogenesis as a Positive Fallout from the Moon-Forming Impact?
Source: Life (Basel). 2025 Mar 4;15(3):399. doi: 10.3390/life15030399 (PMC11943819; doi:10.3390/life15030399)
Supplement: Supplementary file 1 [file life-15-00399-s001.zip › Manuscript ID life-3429573_Supplementary File 2.xlsx]

## Sheet: Table2
Abbreviations: PPi — PPi, Pi — phosphate ; n/e — not an enzyme.
#	Universal COGs	syn3	Category	Name of the COG	EC number (if available)	Functionally relevant inorganic anions	Functional dependence on monovalent cations	Functional dependence on divalent cations	Divalent cations in at least some structures	Number of proteins in with known 3D structures
1	COG0636	YES	C	FoF1-type ATP synthase, membrane subunit c/Archaeal/vacuolar-type H+-ATPase, subunit K	7.1.2.2	-	-	-	Mn2+(1)	3469
2	COG0112	YES	E	Glycine/serine hydroxymethyltransferase	2.1.2.1	-	-	Mg2+ / Ca2+	Mg2+(2), Ca2+(1)	385
3	COG0125	YES	F	Thymidylate kinase	2.7.4.9	-	-	Mg2+	Mg2+(59), Ca2+(8)	230
4	COG0528	YES	F	Uridylate kinase	2.7.4.22	-	-	Mg2+	Mg2+(33), Mn2+(1)	221
5	COG1109	YES	G	Phosphomannomutase	5.4.2.8	-	-	Mg2+	Zn2+(20), Mg2+(24), Ca2+(7)	80
6	COG0149	YES	G	Triosephosphate isomerase	5.3.1.1	-	-	-	Mg2+(5), Ca2+(7)	622
7	COG0561	YES	HR	Hydroxymethylpyrimidine pyrophosphatase and other HAD family phosphatases	2.5.1.3	PPi	-	Mg2+	Mg2+(56), Ca2+(8)	108
8	COG0575/COG4589	YES	I	CDP-diglyceride synthetase	2.7.7.41	PPi	K+	Mg2+	Mg2+(3),	5
9	COG2890	YES	J	Methylase of polypeptide chain release factors	2.1.1.297	-	-	Mg2+	Mg2+(4), Ca2+(14), Fe2+/3+(6)	47
10	COG0024	YES	J	Methionine aminopeptidase	3.4.11.18	-	-	Co2+/Ni2+/ Mn2+/Fe2+ / Zn2+	Zn2+(3), Mg2+(4), Mn2+(64), Ca2+(1), Fe2+/3+(5)	240
11	COG0242	YES	J	Peptide deformylase	3.5.1.88	formate	-	Zn2+/Mn2+/Ni2+/Fe2+	Zn2+(101), Mg2+(3), Fe2+/3+(13)	319
12	COG0533	YES	J	tRNA A37 threonylcarbamoyltransferase TsaD	2.3.1.234	-	-	Zn2+/Mg2+/Fe2+	Zn2+(7), Mg2+(7), Ca2+(1), Fe2+/3+(7)	37
13	COG0101	YES	J	tRNA U38,U39,U40 pseudouridine synthase TruA	5.4.99.12	-	K+, NH4+	-	Mg2+(1),	38
14	COG0073	YES	J	tRNA-binding EMAP/Myf domain	n/e	n/e	n/e	n/e	-	58
15	COG0013	YES	J	Alanyl-tRNA synthetase	6.1.1.7	PPi	K+	Mg2+, Zn2+	Zn2+(14), Mg2+(6),	68
16	COG0018	YES	J	Arginyl-tRNA synthetase	6.1.1.19	PPi	K+	Mg2+	Mg2+(1),	28
17	COG0124	YES	J	Histidyl-tRNA synthetase	6.1.1.21	PPi	K+	Mg2+	Mg2+(1),	85
18	COG0060	YES	J	Isoleucyl-tRNA synthetase	6.1.1.5	PPi	K+, NH4+	Mg2+, Zn2+	Zn2+(19),	31
19	COG0495	YES	J	Leucyl-tRNA synthetase	6.1.1.4	PPi	K+. NH4+	Mg2+, Zn2+	Zn2+(49), Mg2+(36), Ca2+(1)	126
20	COG0143	YES	J	Methionyl-tRNA synthetase	6.1.1.10	PPi	K+, NH4+	Mg2+, Zn2+	Zn2+(31), Mg2+(4),	145
21	COG0016	YES	J	Phenylalanyl-tRNA synthetase alpha subunit	6.1.1.20	PPi	K+, NH4+	Mg2+, Zn2+	Zn2+(2), Mg2+(12), Mn2+(2)	68
22	COG0072	YES	J	Phenylalanyl-tRNA synthetase beta subunit	6.1.1.20	PPi	K+, NH4+	Mg2+, Zn2+	Mg2+(66), Mn2+(1)	161
23	COG0442	YES	J	Prolyl-tRNA synthetase	6.1.1.15	PPi	-	Mg2+, Zn2+	Zn2+(40), Mg2+(32), Mn2+(2), Ca2+(15)	193
24	COG0172	YES	J	Seryl-tRNA synthetase	6.1.1.11	PPi	K+	Mg2+, Zn2+	Zn2+(18), Mg2+(10), Ca2+(6)	119
25	COG0441	YES	J	Threonyl-tRNA synthetase	6.1.1.3	PPi	K+, NH4+, Rb+	Mg2+, Zn2+	Zn2+(53), Mg2+(2), Ca2+(1)	206
26	COG0180	YES	J	Tryptophanyl-tRNA synthetase	6.1.1.2	PPi	K+	Mg2+, Zn2+	Mg2+(18), Mn2+(1), Ca2+(5)	284
27	COG0162	YES	J	Tyrosyl-tRNA synthetase	6.1.1.1	PPi	K+	Mg2+	Mg2+(2),	67
28	COG0525	YES	J	Valyl-tRNA synthetase	6.1.1.9	PPi	-	Mg2+, Zn2+	Zn2+(1),	9
29	COG0081	YES	J	Ribosomal protein L1	n/e	n/e	n/e	n/e	Mg2+(5),	522
30	COG0244	YES	J	Ribosomal protein L10	n/e	n/e	n/e	n/e	-	649
31	COG0080	YES	J	Ribosomal protein L11	n/e	n/e	n/e	n/e	Mg2+(2),	871
32	COG0102	YES	J	Ribosomal protein L13	n/e	n/e	n/e	n/e	Zn2+(2), Mg2+(6),	1979
33	COG0093	YES	J	Ribosomal protein L14	n/e	n/e	n/e	n/e	Zn2+(3), Mg2+(65),	1944
34	COG0200	YES	J	Ribosomal protein L15	n/e	n/e	n/e	n/e	Mg2+(16), Mn2+(1)	1938
35	COG0197	YES	J	Ribosomal protein L16/L10AE	n/e	n/e	n/e	n/e	Zn2+(1), Mg2+(1), Mn2+(1)	1807
36	COG0256	YES	J	Ribosomal protein L18	n/e	n/e	n/e	n/e	-	1866
37	COG0090	YES	J	Ribosomal protein L2	n/e	n/e	n/e	n/e	Zn2+(1), Mg2+(106), Mn2+(3)	1940
38	COG0091	YES	J	Ribosomal protein L22	n/e	n/e	n/e	n/e	Mg2+(1),	1980
39	COG0198	YES	J	Ribosomal protein L24	n/e	n/e	n/e	n/e	Mg2+(64), Mn2+(2)	1955
40	COG0255	YES	J	Ribosomal protein L29	n/e	n/e	n/e	n/e	-	1840
41	COG0087	YES	J	Ribosomal protein L3	n/e	n/e	n/e	n/e	Mg2+(78), Mn2+(1)	1983
42	COG0088	YES	J	Ribosomal protein L4	n/e	n/e	n/e	n/e	Zn2+(3), Mg2+(13), Mn2+(1)	1991
43	COG0094	YES	J	Ribosomal protein L5	n/e	n/e	n/e	n/e	Zn2+(3), Mg2+(3),	1789
44	COG0097	YES	J	Ribosomal protein L6P/L9E	n/e	n/e	n/e	n/e	Zn2+(3),	1827
45	COG0051	YES	J	Ribosomal protein S10	n/e	n/e	n/e	n/e	Mg2+(15),	1783
46	COG0100	YES	J	Ribosomal protein S11	n/e	n/e	n/e	n/e	Zn2+(5), Mg2+(18),	1905
47	COG0048	YES	J	Ribosomal protein S12	n/e	n/e	n/e	n/e	Zn2+(2), Mg2+(21),	1930
48	COG0099	YES	J	Ribosomal protein S13	n/e	n/e	n/e	n/e	Zn2+(1), Mg2+(14),	1817
49	COG0199	YES	J	Ribosomal protein S14	n/e	n/e	n/e	n/e	Zn2+(126), Mg2+(45),	1362
50	COG0184	YES	J	Ribosomal protein S15P/S13E	n/e	n/e	n/e	n/e	Zn2+(1), Mg2+(9)	1879
51	COG0186	YES	J	Ribosomal protein S17	n/e	n/e	n/e	n/e	Zn2+(7), Mg2+(16)	1917
52	COG0185	YES	J	Ribosomal protein S19	n/e	n/e	n/e	n/e	Mg2+(8)	1795
53	COG0052	YES	J	Ribosomal protein S2	n/e	n/e	n/e	n/e	Zn2+(17), Mg2+(75)	1829
54	COG0092	YES	J	Ribosomal protein S3	4.2.99.18	-	-	Mg2+, Zn2+	Mg2+(23)	1764
55	COG0098	YES	J	Ribosomal protein S5	n/e	n/e	n/e	n/e	Zn2+(7), Mg2+(98)	1885
56	COG0049	YES	J	Ribosomal protein S7	n/e	n/e	n/e	n/e	Zn2+(9), Mg2+(12)	1899
57	COG0096	YES	J	Ribosomal protein S8	n/e	n/e	n/e	n/e	Zn2+(3), Mg2+(29)	1842
58	COG0103	YES	J	Ribosomal protein S9	n/e	n/e	n/e	n/e	Mg2+(8)	1895
59	COG0012	YES	J	Ribosome-binding ATPase YchF, GTP1/OBG family	3.6.5.3	Pi	K+	Mg2+*	Mg2+(3)	15
60	COG0480	YES	J	Translation elongation factor EF-G, a GTPase	3.6.5.3	Pi	K+	Mg2+	Mg2+(41)	302
61	COG0050	YES	J	Translation elongation factor EF-Tu, a GTPase	3.6.5.3	Pi	K+	Mg2+	Zn2+(1), Mg2+(58)	175
62	COG0231	YES	J	Translation elongation factor P (EF-P)/translation initiation factor 5A (eIF-5A)	n/e	n/e	K+	n/e	-	78
63	COG0361	YES	J	Translation initiation factor IF-1	3.6.5.3	Pi	K+	Mg2+	Zn2+(1), Mg2+(7)	78
64	COG0532	YES	J	Translation initiation factor IF-2, a GTPase	3.6.5.3	Pi	K+	Mg2+	Mg2+(20)	86
65	COG0202	YES	K	DNA-directed RNA polymerase, alpha subunit/40 kD subunit	2.7.7.6	PPi	K+	Mg2+, Zn2+	Zn2+(268), Mg2+(54)	1768
66	COG0085	YES	K	DNA-directed RNA polymerase, beta subunit/140 kD subunit	2.7.7.6	PPi	K+	Mg2+, Zn2+	Zn2+(363), Mg2+(23)	1132
67	COG0086	YES	K	DNA-directed RNA polymerase, beta' subunit/160 kD subunit	2.7.7.6	PPi	K+	Mg2+, Zn2+	Zn2+(835), Mg2+(710), Mn2+(8), Fe2+/3+(1)	1171
68	COG0195	YES	K	Transcription antitermination factor NusA, contains S1 and KH domains	n/e	n/e	n/e	n/e	Mg2+(1)	49
69	COG0250	YES	K	Transcription termination/antitermination protein NusG	n/e	n/e	n/e	n/e	Fe2+/3+(1)	136
70	COG0258	YES	L	5'-3' exonuclease Xni/ExoIX (flap endonuclease)	3.1.11.-		K+	Mg2+,Mn2+	Zn2+(2), Mg2+(18), Mn2+(20), Ca2+(8)	104
71	COG0592	YES	L	DNA polymerase III sliding clamp (beta) subunit, PCNA homolog	2.7.7.7	-	K+	Mg2+	Mg2+(3), Ca2+(47)	368
72	COG2812	YES	L	DNA polymerase III, gamma/tau subunits	2.7.7.7	-	K+	Mg2+,Mn2+	Zn2+(54), Mg2+(36)	92
73	COG0358	YES	L	DNA primase (bacterial type)	2.7.7.101	PPi		Mg2+,Mn2+	-	29
74	COG0550	YES	L	DNA topoisomerase IA	5.6.2.1	-	K+	Mg2+, Zn2+	Zn2+(4), Mg2+(5), Ca2+(1)	52
75	COG0468	NO	L	RecA/RadA recombinase	3.5.4.B7	Pi	K+	Mg2+,Mn2+	Mg2+(59), Mn2+(1), Ca2+(27)	514
76	COG0513	YES	L	Superfamily II DNA and RNA helicase	3.6.4.13	Pi	-	Mg2+,Mn2+	Zn2+(4), Mg2+(65), Ca2+(2)	421
77	COG0206	YES	D	Cell division GTPase FtsZ	3.6.5.6	Pi	-	Mg2+	Mg2+(13), Mn2+(2), Ca2+(17)	202
78	COG1136	YES	M	ABC-type lipoprotein export system, ATPase component	3.6.3.-	Pi	-	Mg2+	Mg2+(9), Mn2+(1)	73
79	COG0084	NO	N	3'->5' ssDNA/RNA exonuclease TatD	3.1.16.-	-	-	Mg2+	Zn2+(7), Mg2+(2), Mn2+(1)	20
80	COG1215	YES	N	Glycosyltransferase, catalytic subunit of cellulose synthase and poly-beta-1,6-N-acetylglucosamine synthase	2.4.-.-	-	-	Mg2+	Mg2+(22), Mn2+(23)	138
81	COG3118	YES	O	Chaperedoxin CnoX, contains thioredoxin-like and TPR-like domains, YbbN/TrxSC family	1.8.1.6	-	-		Zn2+(22), Mg2+(5), Ca2+(4), Fe2+/3+(2)	668
82	COG0459	NO	O	Chaperonin GroEL (HSP60 family)	5.6.1.7.	Pi	K+	Mg2+, Mn2+	Mg2+(141), Ca2+(9)	3011
83	COG0492	YES	O	Thioredoxin reductase	1.8.1.9	-	-	-	Mg2+(11), Ca2+(4), Fe2+/3+(1)	198
84	COG0201	YES	U	Preprotein translocase subunit SecY	n/e	n/e	n/e	n/e	Zn2+(1)	92
85	COG0541	YES	U	Signal recognition particle GTPase	3.6.5.4	Pi	-	Mg2+	Mg2+(23), Mn2+(1), Ca2+(4)	123
86	COG0552	YES	U	Signal recognition particle GTPase FtsY	3.6.5.4	Pi	-	Mg2+	Mg2+(12)	87

## Sheet: occurence
#	COG	Chain Num.	ZN	MG	MN	CA	CO	FE	FE2	FE (SUM)	K	NA	NH4	CL	SO4	PO4
1	COG0636	3469	0	0	1	0	0	0	0	0	0	21	0	0	0	0
2	COG0112	385	0	2	0	1	0	0	0	0	0	8	0	31	14	32
3	COG0125	230	0	59	0	8	0	0	0	0	0	8	0	29	14	7
4	COG0528	221	0	33	1	0	1	0	0	0	0	1	0	5	7	25
5	COG1109	80	20	24	0	7	0	0	0	0	0	0	0	1	1	11
6	COG0149	622	0	5	0	7	0	0	0	0	6	61	0	14	72	23
7	COG0561	108	0	56	0	8	0	0	0	0	0	2	0	8	7	8
8	COG0575 / COG4589	5	0	3	0	0	0	0	0	0	2	0	0	0	0	0
9	COG2890	47	0	4	0	14	0	6	0	6	0	4	0	0	0	0
10	COG0024	240	3	4	64	1	83	5	0	5	29	59	0	13	19	6
11	COG0242	319	101	3	0	0	39	10	3	13	0	13	0	9	25	5
12	COG0533	37	7	7	0	1	0	6	1	7	0	1	0	1	2	0
13	COG0101	38	0	1	0	0	0	0	0	0	1	0	0	5	4	0
14	COG0073	58	0	0	0	0	0	0	0	0	0	0	0	0	3	0
15	COG0013	68	14	6	0	0	0	0	0	0	0	0	0	0	8	0
16	COG0018	28	0	1	0	0	0	0	0	0	0	0	0	0	1	0
17	COG0124	85	0	1	0	0	0	0	0	0	0	0	0	3	23	0
18	COG0060	31	19	0	0	0	0	0	0	0	0	4	0	4	2	0
19	COG0495	126	49	36	0	1	0	0	0	0	0	0	0	0	17	4
20	COG0143	145	31	4	0	0	0	0	0	0	0	1	0	0	26	0
21	COG0016	68	2	12	2	0	0	0	0	0	1	0	0	1	4	0
22	COG0072	161	0	66	1	0	0	0	0	0	13	0	0	3	12	4
23	COG0442	193	40	32	2	15	0	0	0	0	0	2	0	37	8	2
24	COG0172	119	18	10	0	6	0	0	0	0	1	11	0	10	9	6
25	COG0441	206	53	2	0	1	0	0	0	0	1	0	0	1	6	0
26	COG0180	284	0	18	1	5	0	0	0	0	7	10	3	9	40	8
27	COG0162	67	0	2	0	0	0	0	0	0	0	3	0	3	8	0
28	COG0525	9	1	0	0	0	0	0	0	0	0	0	0	0	0	0
29	COG0081	522	0	5	0	0	0	0	0	0	3	2	0	6	8	0
30	COG0244	649	0	0	0	0	0	0	0	0	0	1	0	1	1	0
31	COG0080	871	0	2	0	0	0	0	0	0	2	0	0	2	0	0
32	COG0102	1979	2	6	0	0	0	0	0	0	1	64	0	65	0	0
33	COG0093	1944	3	65	0	0	0	0	0	0	0	0	0	16	0	1
34	COG0200	1938	0	16	1	0	0	0	0	0	0	36	0	60	0	0
35	COG0197	1807	1	1	1	0	0	0	0	0	6	43	0	0	0	0
36	COG0256	1866	0	0	0	0	0	0	0	0	0	0	0	63	0	0
37	COG0090	1940	1	106	3	0	0	0	0	0	8	36	0	65	0	0
38	COG0091	1980	0	1	0	0	0	0	0	0	0	64	0	63	0	0
39	COG0198	1955	0	64	2	0	0	0	0	0	4	19	0	0	0	0
40	COG0255	1840	0	0	0	0	0	0	0	0	0	0	0	0	0	0
41	COG0087	1983	0	78	1	0	0	0	0	0	0	15	0	64	0	0
42	COG0088	1991	3	13	1	0	0	0	0	0	7	65	0	0	0	0
43	COG0094	1789	3	3	0	0	0	0	0	0	1	8	0	1	0	0
44	COG0097	1827	3	0	0	0	0	0	0	0	0	0	0	0	0	0
45	COG0051	1783	0	15	0	0	0	0	0	0	0	0	0	0	0	0
46	COG0100	1905	5	18	0	0	0	0	0	0	0	0	0	0	0	0
47	COG0048	1930	2	21	0	0	0	0	0	0	0	0	0	0	0	0
48	COG0099	1817	1	14	0	0	0	0	0	0	6	0	0	0	0	0
49	COG0199	1362	126	45	0	0	0	0	0	0	1	0	0	0	0	0
50	COG0184	1879	1	9	0	0	0	0	0	0	3	0	0	0	1	0
51	COG0186	1917	7	16	0	0	0	0	0	0	1	0	0	0	0	0
52	COG0185	1795	0	8	0	0	0	0	0	0	1	0	0	0	0	0
53	COG0052	1829	17	75	0	0	0	0	0	0	1	1	0	0	0	0
54	COG0092	1764	0	23	0	0	0	0	0	0	0	0	0	0	0	0
55	COG0098	1885	7	98	0	0	0	0	0	0	17	0	0	0	0	0
56	COG0049	1899	9	12	0	0	0	0	0	0	6	0	0	0	0	0
57	COG0096	1842	3	29	0	0	0	0	0	0	0	0	0	0	2	0
58	COG0103	1895	0	8	0	0	0	0	0	0	0	0	0	0	0	0
59	COG0012	15	0	3	0	0	0	0	0	0	1	0	0	1	2	0
60	COG0480	302	0	41	0	0	0	0	0	0	1	2	0	7	5	0
61	COG0050	175	1	58	0	0	0	0	0	0	0	3	6	4	16	1
62	COG0231	78	0	0	0	0	0	0	0	0	1	1	0	1	0	1
63	COG0361	78	1	7	0	0	0	0	0	0	0	0	0	0	1	0
64	COG0532	86	0	20	0	0	0	0	0	0	2	7	0	4	0	0
65	COG0202	1768	268	54	0	0	0	0	0	0	0	5	0	2	2	3
66	COG0085	1132	363	23	0	0	0	0	0	0	0	1	0	0	11	1
67	COG0086	1171	835	710	8	0	0	1	0	1	0	4	0	0	10	2
68	COG0195	49	0	1	0	0	0	0	0	0	0	0	0	0	4	0
69	COG0250	136	0	0	0	0	0	1	0	1	0	0	0	0	0	0
70	COG0258	104	2	18	20	8	0	0	0	0	21	18	0	5	3	3
71	COG0592	368	0	3	0	47	0	0	0	0	2	10	0	33	19	1
72	COG2812	92	54	36	0	0	0	0	0	0	0	0	0	0	5	3
73	COG0358	29	2	0	6	0	0	0	0	0	0	0	0	0	3	0
74	COG0550	52	4	5	0	1	0	0	0	0	0	0	0	7	7	8
75	COG0468	514	0	59	1	27	0	0	0	0	7	11	0	12	20	57
76	COG0513	421	4	65	0	2	0	0	0	0	0	1	0	7	24	12
77	COG0206	202	0	13	2	17	0	0	0	0	17	3	0	4	10	2
78	COG1136	73	0	9	1	0	0	0	0	0	0	4	0	0	2	0
79	COG0084	20	7	2	1	0	0	0	0	0	0	2	0	0	1	2
80	COG1215	138	0	22	23	0	0	0	0	0	0	0	0	13	7	2
81	COG3118	668	22	5	0	4	0	2	0	2	7	10	1	14	36	5
82	COG0459	3011	0	141	0	9	0	0	0	0	61	1	0	0	42	13
83	COG0492	198	0	11	0	4	0	1	0	1	2	12	0	14	29	7
84	COG0201	92	1	0	0	0	0	0	0	0	0	0	0	0	0	0
85	COG0541	123	0	23	1	4	0	0	0	0	0	1	0	4	12	2
86	COG0552	87	0	12	0	0	0	0	0	0	5	4	6	0	18	1

## Sheet: details
#	COG	Chain Num.	ZN	MG	MN	CA	CO	FE	FE2	K	NA	NH4	CL	SO4	PO4
1	COG0636	3469			4bem_C						3zk1_A, 3v3c_K, 3v3c_F, 4bem_A, 2x2v_B, 2bl2_A, 3v3c_H, 3zk2_A, 4cbk_B, 3v3c_J, 3v3c_I, 2db4_A, 2wgm_A, 3v3c_L, 3v3c_M, 3v3c_B, 3v3c_A, 1yce_A, 3v3c_G, 3v3c_D, 3v3c_E
2	COG0112	385		6ti4_A, 3h7f_B		6qvl_A					6qvg_A, 4wxb_B, 6ymd_B, 6ti1_A, 4wxg_A, 6ti3_D, 6tgh_A, 6ymd_A		5xmt_A, 5xms_A, 5gvn_A, 5yg0_A, 4p3m_A, 5xmr_A, 5yg1_A, 5xmq_A, 5yfz_A, 5xmp_A, 5gvk_A, 5gvp_A, 5gvp_C, 5gvm_A, 4tmr_B, 5yg2_A, 5gvl_A, 5yg3_A, 5yfy_A, 5yg4_A, 7pzz_D, 7pzz_B, 7pzz_C, 7pzz_A, 4pfn_B, 7v3d_A, 6fl5_A, 5xmv_A, 4tn4_A, 8ssj_A, 5xmu_A	8suj_A, 7k34_A, 7k34_B, 8suj_B, 7pzz_C, 8sui_A, 8ssy_B, 4p3m_A, 8sui_B, 3n0l_A, 4n0w_A, 2dkj_B, 5x3v_A, 2dkj_A	1rvu_B, 2vmp_A, 2vmw_A, 2vmn_A, 2vmq_A, 4mso_A, 2vmo_A, 2via_A, 2vib_A, 1rvy_B, 2vi8_A, 2vi9_A, 2w7g_A, 2w7h_A, 2w7f_A, 2w7e_A, 1rv3_B, 2w7d_A, 7byi_B, 7byi_A, 4o6z_D, 2vmr_A, 2vgw_A, 2vms_A, 2vgt_A, 2vmt_A, 1rv3_A, 2vgu_A, 2vmu_A, 1rv4_A, 1rv4_B, 4bhd_B
3	COG0125	230		5x86_B, 3uwk_A, 2w0s_A, 5x8d_B, 1e9d_A, 1e2g_A, 1n5k_B, 1e9e_A, 1n5l_B, 1e2f_A, 1e9b_A, 1n5j_A, 2xx3_A, 1gtv_A, 1e9c_A, 1mrs_A, 5x99_A, 5h56_A, 1nmx_A, 5h70_B, 5x98_B, 1nn5_A, 1e9f_A, 1e9a_A, 5h5k_A, 1nn3_A, 4edh_A, 3uxm_C, 3uxm_A, 5zax_A, 2v54_B, 5h70_A, 5xal_B, 5xal_A, 5x8b_A, 1nn0_A, 1nmz_A, 5xt8_A, 4s35_A, 1e2q_A, 1nn1_A, 1gsi_A, 5x8a_A, 1g3u_A, 5x8a_B, 5zb0_A, 1e2e_A, 1nmy_A, 1e98_A, 1e2d_A,…		5h56_A, 3lv8_A, 4gmd_D, 4e5u_A, 4e5u_B, 5x7j_B, 5x7j_A, 5zb4_A					5x8v_B, 5x8v_A, 4uns_A, 2wwg_A, 2wwh_A, 2wwf_A, 5x8k_A, 4unq_B		5x86_B, 2cck_A, 3lv8_A, 2ccj_A, 3n2i_A, 5nrn_A, 4gmd_C, 4gmd_A, 5nrn_B, 5nr7_A, 4gmd_D, 2plr_A, 5zb4_A, 5zb4_B, 5zb0_A, 5zax_A, 5zax_B, 5x8v_B, 5x8v_A, 5xak_A, 5xt8_A, 4s35_B, 5x7j_B, 5x7j_A, 5x8a_A, 5x8k_A, 5nrq_A, 5x8c_B, 5x8c_A	1g3u_A, 2tmk_A, 1tmk_B, 2pbr_A, 2pbr_B, 1mrn_A, 1n5i_A, 3ld9_A, 1n5j_A, 4edh_A, 1gtv_A, 2w0s_A, 1mrs_A, 1gsi_A	4s2e_A, 5xai_B, 5xb5_A, 4rzx_A, 2plr_A, 4nzy_B, 4nzy_A
4	COG0528	221		2bmu_A, 5o5w_A, 2bmu_B, 4f6t_B, 4f6t_A, 6rkd_A, 6h8b_A, 6rke_C, 6rke_B, 6h74_A, 6h73_A, 6rkd_E, 6rj4_A, 2j4l_B, 4ndo_A, 2j4k_A, 6ris_A, 2ogx_A, 2jjx_C, 4ndq_A, 7z5j_B, 4ndp_A, 6gwb_A, 7zqq_A, 7zr4_A, 4ndr_A, 2j4j_D, 2bri_A, 6h6w_A, 6yt3_A, 7zse_A, 6h8h_A, 6guj_A	6gx4_A		2j4j_A				6rj4_B		6ris_A, 7zqq_A, 6gwv_M, 7zr4_A, 6gwb_B	2ij9_B, 2ij9_A, 6gwv_N, 6gwv_B, 1z9d_A, 1z9d_C, 1z9d_B	4f6t_B, 4f6t_A, 6rke_D, 6rke_B, 6gu5_A, 6h73_B, 6h74_B, 6gx4_A, 6rj4_B, 4ndo_B, 7zqq_B, 6ris_B, 6ris_A, 2ogx_B, 6gx4_B, 4ndp_B, 6gwb_A, 6gwb_B, 6h6w_B, 2va1_A, 4ndr_B, 6h73_A, 7zse_A, 7zse_B, 6h8h_B
5	COG1109	80	2fkf_A, 3rsm_A, 3i3w_A, 1p5g_X, 1pcm_X, 2dkc_B, 2dkc_A, 2h5a_X, 1k2y_X, 3c04_A, 1p5d_X, 2dkd_A, 2dkd_B, 1pcj_X, 3bkq_X, 2h4l_X, 4mrq_A, 3uw2_A, 1k35_A, 2fkm_X	4hjh_A, 4hjh_B, 6mlw_A, 6nnt_A, 5bmp_A, 6nnn_A, 7oml_A, 1wqa_A, 4il8_A, 6nqe_A, 4bju_A, 6nnp_A, 5bmn_A, 6npx_A, 6nqh_A, 6noq_A, 6mlf_A, 6mlh_A, 5oaw_A, 6mnv_A, 6nol_A, 6nn1_A, 6n1e_A, 5kl0_A		6nqg_A, 6nno_A, 6nns_A, 6nn2_A, 6nqf_A, 6nnu_A, 6np8_A							5o9x_A	2f7l_A	7ojr_A, 2dkc_B, 2dkc_A, 3rsm_A, 3pdk_A, 6nn1_A, 3pdk_B, 2dkd_A, 2dkd_B, 6nnp_A, 3uw2_A
6	COG0149	622		1r2r_B, 1r2r_C, 8uz7_C, 5zfx_B, 1r2r_D		7rde_B, 4y96_A, 4y90_D, 5bmw_A, 4y90_A, 3pf3_A, 4y90_B				4zvj_B, 4poc_A, 5i3h_A, 4poc_B, 4pod_B, 4pod_A	4zvj_A, 6nxr_A, 6ooi_C, 6nxq_A, 5i3k_A, 5brb_A, 3m9y_B, 5bmx_A, 6nxx_A, 4pod_A, 6bve_A, 4y90_C, 4zz9_B, 4y8f_A, 3qst_A, 6nlh_B, 6nlh_A, 4poc_A, 6w4u_A, 7pek_C, 3uwv_A, 3uwv_B, 5bmx_B, 3qsr_A, 3uww_B, 4y96_A, 3krs_A, 4k6a_A, 5vwn_A, 4rcx_A, 3s6d_A, 6oog_A, 4gnj_B, 4o50_A, 1yya_B, 6nxy_A, 6ooi_A, 1yya_A, 6nxs_A, 5bmw_B, 4y90_D, 5bmw_A, 4g1k_A, 4wje_A, 5ibx_C, 5ibx_B, 5ibx_A, 4o4v_A, 6nxs_B, 6ooi_E,…		5css_A, 5upr_B, 5upr_A, 6ooi_A, 2vel_A, 6ooi_C, 2v2h_A, 8uz7_A, 6w4u_A, 7v03_A, 7qh0_D, 7qh0_B, 4mva_A, 5csr_A	5upr_A, 1aw2_A, 1su5_A, 4z0j_A, 1tri_A, 1su5_B, 1ssg_A, 1ssg_B, 3py2_A, 4bi7_A, 7pek_A, 1wob_D, 4jeq_D, 1ssd_B, 1wob_A, 1wob_B, 1wob_C, 5bmx_A, 5tim_B, 4ymz_A, 5tim_A, 4y90_A, 4ff7_B, 4jeq_A, 7pej_B, 2y70_A, 7pej_A, 4ywi_A, 2v5l_A, 2v5l_B, 8tim_A, 1ssd_A, 2v0t_A, 2vei_A, 4z0j_B, 2x1r_A, 2x1r_B, 2x1s_A, 4iot_A, 2wsr_A, 2x1s_B, 2wsq_B, 1mo0_A, 1mo0_B, 2dp3_A, 2j27_B, 2oma_A, 2oma_B, 1sux_A, 1sux_B,…	7r7m_A, 7r9b_A, 4pod_B, 7pek_C, 1w0m_A, 7pej_C, 1w0m_G, 6nlh_C, 1w0m_F, 6nlh_F, 6nlh_E, 4poc_B, 1ag1_T, 4y96_B, 1yya_A, 1yya_B, 2jgq_B, 2jgq_A, 4y96_A, 4mva_A, 3uwz_B, 4ff7_B, 2v2d_A
7	COG0561	108		2rav_A, 2fue_A, 3r4c_A, 2b1r_A, 2i55_B, 2i55_C, 2i55_A, 2rbk_A, 2i54_C, 2i54_B, 2i54_A, 3gyg_A, 4dwo_A, 6cfr_A, 6cfs_A, 7myv_A, 8b5v_A, 1tj4_A, 6cft_A, 2b1q_A, 1tj5_A, 6cfu_A, 2fuc_A, 1tj3_A, 1s2o_A, 6cj0_A, 4zex_A, 2rb5_A, 1rlo_D, 1rlo_A, 1rlo_C, 1rlo_B, 1nf2_B, 1nf2_C, 1ymq_A, 1nf2_A, 1u2s_A, 4qjb_A, 1rlm_C, 1rlm_B, 1rlm_A, 4zew_A, 1rlm_D, 6cfv_A, 2rar_A, 1rkq_B, 1rkq_A, 3dnp_A, 3l7y_A, 2d2v_A,…		1nrw_A, 3pgv_A, 6d3w_A, 1l6r_A, 1l6r_B, 1kyt_A, 1kyt_B, 2b30_A					3fzq_B, 4dw8_A		1rkq_B, 1rkq_A, 2i55_C, 2i55_A, 2i54_B, 2i54_A, 4qjb_A, 2b30_A	4bnd_B, 4bnd_A, 3r4c_A, 1nf2_B, 1nf2_C, 1ymq_A, 1nf2_A	1nrw_A, 8b5v_A, 1tj5_A, 4zev_B, 4zex_B, 3fzq_B, 3fzq_A, 4zew_B
8	COG0575 / COG4589	5		4q2g_A, 4q2e_A, 5guf_A						4q2e_A, 5guf_A
9	COG2890	47		5u0t_A, 5tyq_A, 5u19_A, 5u0n_A		4kib_A, 7rc4_A, 4kig_A, 4m6x_A, 4m6x_B, 4kif_A, 4kif_B, 7rc3_A, 5u1i_A, 7rc5_A, 4kic_A, 7rc2_A, 4dzr_A, 4m71_A		4kib_A, 4kig_A, 4m6x_A, 4kif_A, 4kic_A, 4m71_A			7rc4_A, 7rc2_A, 7rc3_A, 7rc6_A
10	COG0024	240	4fuk_A, 1kq9_A, 1kq0_A	6lzb_A, 3tav_B, 3tav_A, 6lzc_A	2p99_A, 2q95_A, 4flj_A, 6qeh_A, 2q93_A, 2q94_A, 6qei_A, 3iu7_A, 4fo7_A, 2q92_A, 1r58_A, 5ji6_A, 1r5g_A, 2p9a_A, 2gtx_A, 6qef_A, 4fo8_A, 4fll_A, 6qed_A, 4z7m_A, 3pkd_A, 4fli_A, 3mx6_A, 3pkc_A, 7a12_A, 2evc_A, 5jfr_A, 3pkb_A, 7a13_A, 8onx_A, 5lyx_A, 3pka_A, 4a6v_B, 7a14_A, 4a6v_A, 5lyw_A, 5jhu_A, 7a15_A, 3d27_A, 4a6w_A, 3mr1_A, 7a16_A, 4juq_A, 1yw7_A, 2gu5_A, 4flk_A, 8oxg_A, 2ga2_A, 2gu4_A, 1wkm_A,…	2nq6_A	1xgm_A, 1c27_A, 5ypj_A, 1yvm_A, 4u69_A, 1c21_A, 4u6w_A, 2gg9_A, 5cls_A, 1qxw_A, 2gz5_A, 1xgs_A, 4u70_A, 1mat_A, 2dfi_B, 5ypd_A, 2dfi_A, 2oaz_A, 4pnc_A, 2ggc_A, 3ror_A, 4u75_A, 1qxy_A, 1xgn_A, 2ggb_A, 5d6e_A, 2gg5_A, 4u1b_A, 8khn_A, 4hxx_A, 4u6j_A, 2adu_A, 2gg3_A, 4iku_A, 4u73_A, 2gg2_A, 1qxz_A, 4u6c_A, 2nq6_A, 2b3k_A, 2g6p_A, 3mat_A, 2nq7_A, 5yr5_A, 4iec_A, 4u6e_A, 4ook_A, 1bn5_A, 5yxf_A, 5yr4_A,…	3s6b_A, 3fmq_A, 3fmr_A, 3fm3_A, 3fm3_B		4u75_A, 4u69_A, 4u73_A, 4u6w_A, 5ykp_A, 4idy_A, 2gz5_A, 3ror_A, 4hxx_A, 4u6j_A, 4u6c_A, 2b3k_A, 2g6p_A, 1y1n_A, 2nq7_A, 5yr4_A, 1yj3_A, 4iu6_A, 2b3h_A, 4u6z_A, 4u71_A, 4iku_A, 4u70_A, 4iec_A, 4iks_A, 4ikt_A, 2b3l_A, 4ikr_A, 4u76_A	2p99_A, 1c27_A, 4flj_A, 1yvm_A, 1c21_A, 2q94_A, 3mr1_A, 2q92_A, 2q95_A, 2p9a_A, 2gtx_A, 3mat_A, 2ggc_A, 5yxf_A, 4fll_A, 4fli_A, 2ggb_A, 2gg5_A, 4mat_A, 5ypj_A, 2gg3_A, 3mx6_A, 3tav_A, 2q93_A, 2gg2_A, 4pnc_A, 6lzc_A, 6ksg_A, 2q96_A, 5yr5_A, 4ook_A, 6mrf_A, 4flk_A, 2evc_A, 6lh7_A, 6lzb_A, 2gg0_A, 2gg9_A, 2gu5_A, 6k26_A, 2gg7_A, 2gg8_A, 2gu4_A, 5yoh_A, 5yr7_A, 1c23_A, 5yoi_A, 1xnz_A, 5ypd_A, 1c22_A,…		3iu7_A, 3pka_A, 3pke_A, 3mr1_D, 3iu8_A, 5ypd_A, 5cls_A, 3iu9_A, 5ypj_A, 2b3h_A, 3pkb_A, 3tav_B, 3tav_A	3iu9_A, 3iu7_A, 3pka_A, 3fm3_A, 3fm3_B, 3pke_A, 3iu8_A, 3fmr_A, 4hxx_A, 3fmr_B, 3fmq_B, 4iu6_A, 3fmq_A, 5ji6_A, 2q8k_A, 6wm8_A, 6wm8_C, 6wm8_B, 3pkb_A	7a14_A, 7a15_A, 3mr1_A, 7a16_A, 7a12_A, 7a13_A
11	COG0242	319	1bs8_A, 1xem_A, 1zxz_A, 3uwa_A, 1zy1_A, 4dr8_A, 5mtd_A, 3u7m_A, 6jf5_B, 1n5n_A, 3u7k_A, 5jex_A, 1bs4_C, 1bs4_B, 1bs4_A, 6jf7_A, 1dff_A, 6jev_A, 5jf8_A, 1vey_A, 1vey_B, 1bsk_A, 1lmh_A, 6jeu_A, 6jew_A, 1vez_B, 1vez_A, 3cpm_A, 1zy0_A, 1lqw_A, 1lru_C, 1lru_B, 1lru_A, 6jf3_A, 3pn5_A, 1lqw_B, 3u7l_A, 5jf5_A, 6ck7_A, 3m6p_A, 5jf7_A, 4je7_A, 1n5n_B, 3u04_A, 5jf1_A, 3m6r_A, 6jes_A, 6jet_A, 8ofe_A, 6jf8_A,…	5vcp_B, 5vcp_A, 6jfo_A			1xeo_A, 2ew6_A, 4e9a_A, 4e9b_A, 3g5p_D, 3g5p_C, 3g5p_A, 1rqc_F, 1rqc_G, 1rqc_D, 1rqc_E, 1rqc_B, 1rqc_C, 1rqc_A, 1rqc_J, 1rqc_H, 1rqc_I, 4az4_A, 1rl4_B, 1rl4_A, 1bsj_A, 2os3_A, 3g5k_D, 3g5k_A, 2ew5_A, 3g5k_C, 3g5k_B, 1jym_H, 1jym_I, 1jym_J, 1jym_D, 1jym_E, 1jym_F, 1jym_G, 4al3_A, 1jym_A, 1jym_B, 1jym_C, 2ew7_A	1lm6_A, 5hgw_A, 3g6n_A, 3l87_A, 1xen_A, 3cmd_A, 1bsz_A, 1bsz_C, 1bsz_B, 1lm4_A	5vcp_A, 5t8z_A, 5kob_A		5cy8_A, 3g6n_A, 5cp0_A, 3g6n_B, 4nt8_A, 5cwy_A, 3cmd_B, 3cmd_A, 5cvp_A, 5cpd_A, 5cxj_A, 5cvk_A, 5cy7_A		4dr8_B, 6caz_A, 4al3_A, 3oca_A, 3uwb_A, 3qu1_A, 3u04_A, 3qu1_B, 2w3t_A	1bs8_B, 2aie_P, 6ow7_P, 1bs7_B, 3svj_P, 1bs6_C, 3qu1_B, 5hgw_A, 3cpm_A, 1icj_B, 1bsz_C, 1lru_B, 3str_P, 6ck7_A, 6ck7_C, 2os1_A, 2ai9_B, 2os0_A, 1bs5_B, 1bs4_C, 1bs4_B, 1bs6_B, 3sw8_P, 2ai7_A, 2aia_A	3g5p_B, 3g5p_A, 1bsj_A, 1bsk_A, 3g5p_C
12	COG0533	37	3zeu_B, 6nbj_A, 3wuh_A, 4k25_A, 6z81_A, 6n9a_D, 6nak_B	3zeu_B, 6gwj_K, 4ydu_A, 2ivn_A, 3eno_A, 4wq5_A, 5jmv_A		4k25_A		8ifx_A, 4ydu_A, 8k20_A, 4wq5_A, 8iey_A, 4wq4_A	2ivp_A		6z81_A		3zeu_B	6nbj_B, 6z81_A
13	COG0101	38		8q70_A						2nqp_C			8q70_A, 1dj0_B, 7r9g_A, 4j37_A, 1dj0_A	7r9f_A, 4its_A, 7r9g_A, 4j37_A
14	COG0073	58												3g48_A, 2q2i_A, 7d8s_B
15	COG0013	68	2zze_A, 1wxo_B, 2zzf_A, 2ztg_A, 3rfn_A, 1v4p_B, 1v4p_C, 1v4p_A, 1wnu_A, 1wnu_B, 1wxo_C, 2zzg_A, 3wqz_A, 1wxo_A	3hxy_A, 4xeo_A, 3hy1_A, 1yfr_A, 1yfr_B, 3hxx_A										2zvf_C, 2zvf_B, 2zvf_A, 2zvf_G, 2zvf_F, 4xeo_A, 2zvf_D, 3hy1_A
16	COG0018	28		2zue_A										3fnr_A
17	COG0124	85		5e3i_A									6o76_A, 3hrk_A, 4g84_B	4yrk_A, 4yrl_A, 4yrc_A, 4yp0_A, 1h4v_B, 4yrm_A, 4yrn_B, 4yrn_A, 4yre_A, 4yre_B, 4yro_A, 4yrf_A, 4yrg_A, 4yrp_A, 4yrp_B, 4yrq_A, 1adj_A, 4ypf_A, 4yrr_A, 4yrt_A, 4yri_A, 1ady_A, 4yrj_A
18	COG0060	31	8wnf_A, 1qu3_A, 1ile_A, 8c8w_A, 8c8u_A, 8wni_A, 1jzq_A, 8wng_A, 8c9e_A, 8c9g_A, 8wnj_A, 8c9d_A, 8wo3_A, 8c9f_A, 1jzs_A, 1ffy_A, 1qu2_A, 8wo2_A, 8c8v_A								8c9f_A, 8c9g_A, 8c9g_B, 8c9e_A		8c9f_A, 8c9g_A, 8c9g_B, 8c9e_A	8c9f_A, 8c9e_A
19	COG0495	126	6ykv_A, 7nuc_A, 2v0g_A, 5on3_A, 2v0g_D, 6yku_A, 6ykx_A, 5on2_A, 6q89_A, 7nu6_A, 6ykn_A, 2bte_A, 7ap2_A, 7nu9_A, 6q8a_A, 6q8b_A, 6ykk_A, 6q8c_A, 7nua_A, 5onh_A, 7a0p_A, 6ykq_A, 4cqn_A, 5ah5_A, 7nub_A, 3zgz_A, 7nu5_A, 6ykl_A, 7nu3_A, 7nu4_A, 6yko_A, 4aq7_A, 7nu2_A, 5omw_A, 6yks_A, 7nty_A, 2byt_D, 2byt_A, 7yp8_A, 7nu1_A, 1h3n_A, 1obc_A, 6ykt_A, 2v0c_A, 7nu0_A, 7ntz_A, 6ykw_A, 7nu7_A, 7nu8_A	6ykv_A, 3zju_A, 7nuc_A, 6ykx_A, 6q89_A, 7ap2_A, 7nu9_A, 6q8a_A, 6q8b_A, 6ykk_A, 6q8c_A, 7nua_A, 7a0p_A, 4ari_A, 6ykq_A, 7nu6_A, 7nub_A, 7nu5_A, 6ykl_A, 7nu3_A, 7nu4_A, 6yko_A, 7nu2_A, 6ykn_A, 6yks_A, 7nty_A, 6yku_A, 7yp8_A, 7nu1_A, 6ykt_A, 7nu0_A, 7ntz_A, 6ykw_A, 7nu7_A, 7nu8_A, 3zjt_A		3pz0_B								8pos_A, 1obh_A, 5ah5_A, 5ah5_B, 2byt_D, 1wkb_A, 2v0g_D, 2byt_A, 7n12_B, 1h3n_A, 7n11_A, 2v0c_A, 2v0g_A, 8por_A, 2bte_D, 4k47_A, 2bte_A	6kqy_A, 6kid_A, 6kie_A, 6kr7_A
20	COG0143	145	1pfu_A, 8brx_A, 6wqt_A, 5gl7_A, 8brw_A, 6spp_A, 8brv_A, 5urb_A, 6spq_A, 1qqt_A, 6spn_A, 2d54_A, 6spo_A, 3kfl_A, 3vu8_A, 3h97_A, 6spr_A, 1f4l_A, 8bru_A, 5goy_A, 3h99_A, 3h9c_A, 6wqs_A, 1p7p_A, 3h9b_A, 1woy_A, 1a8h_A, 1pfv_A, 1pfy_A, 1pfw_A, 2d5b_A	5xet_C, 4qre_A, 4qrd_A, 3kfl_A							5urb_A			4eg5_B, 4mw4_B, 4mw2_A, 4eg4_B, 4mwe_A, 4mwc_A, 4mwd_A, 4zt4_B, 4mwb_B, 4mw9_B, 4mw9_A, 4mw7_B, 4mwe_B, 4mw5_B, 4zt5_B, 4mvw_B, 4mw4_A, 4mw2_B, 7ulz_A, 5tqu_B, 4mwd_B, 4mwc_B, 4zt3_B, 4ega_B, 4zt2_B, 4eg6_B
21	COG0016	68	2rhs_C, 2rhq_A	3cmq_A, 7ka0_A, 7ka0_D, 1pys_A, 1b70_A, 1b7y_A, 6oz5_A, 2amc_A, 7k9m_A, 7k98_A, 6p24_A, 7kab_A	2aly_A, 2akw_A					7ka0_D			6p24_A	7daw_A, 7ka0_D, 7db8_A, 7db7_A
22	COG0072	161		6ly3_A, 8ke1_A, 6p8t_A, 6aao_A, 2zce_A, 6aaq_A, 8dqi_A, 6aan_A, 6ly6_A, 6aap_A, 2iy5_B, 3qtc_A, 8ke6_A, 7u0r_A, 7u0r_B, 8c49_A, 5k1x_A, 8dqj_D, 8c49_B, 6abk_A, 2q7e_A, 8ke3_A, 8ke4_A, 7ka0_E, 8dqh_D, 6lyb_A, 8dqi_D, 3vqy_A, 8ke2_A, 4cs4_A, 2q7g_A, 8dqh_A, 7ka0_B, 6lya_A, 4ch6_A, 4ch5_A, 3vqw_A, 7kab_B, 6p24_B, 4bw9_A, 6aaz_A, 3ig2_C, 3vqv_A, 6abl_A, 7k98_B, 8ke5_A, 4zib_A, 6abm_A, 6ab8_A, 7by6_B,…	1jjc_B					7ka0_B, 6ab0_A, 6aad_A, 7ka0_E, 6aao_A, 6ab1_A, 6aaq_A, 6aaz_A, 6aac_A, 6aan_A, 6ab2_A, 6abm_A, 6ab8_A			7k98_B, 5k1x_A, 7k98_E	7daw_B, 7ka0_B, 2rhs_B, 7kab_B, 7ka0_E, 7db7_B, 2amc_B, 2aly_B, 7r6o_B, 7db8_B, 1jjc_B, 2akw_B	4cs4_A, 6ab0_A, 3vqx_C, 3vqx_A
23	COG0442	193	1nj1_A, 1h4s_A, 1h4t_A, 5xio_B, 1hc7_A, 1nj2_A, 4hvc_A, 5xil_A, 5vad_A, 7f99_A, 1nj5_A, 7osy_A, 7x09_A, 7f98_A, 1nj6_A, 4k87_A, 7x1o_A, 5v58_A, 7y1w_A, 7y28_A, 7ot2_A, 7bbu_A, 7f9d_B, 7f9d_A, 5xio_A, 5f9y_A, 7y3s_B, 7f9c_A, 7ot0_A, 7y1h_A, 7f9b_A, 4k86_A, 7f9a_A, 7ot1_A, 1h4q_A, 7ot3_A, 4k88_A, 5f9z_B, 5f9z_A, 7osz_A	1nj1_A, 5xih_A, 6nab_A, 5ucm_A, 5xig_A, 1nj2_A, 4hvc_A, 5xil_A, 5znj_A, 1nj5_A, 5znk_A, 1nj6_A, 7y1w_A, 7y28_A, 4q15_A, 4ydq_A, 4wi1_A, 2i4o_A, 7y3s_B, 5xiq_A, 7y1h_A, 6a88_A, 5xip_A, 7y3s_A, 5xik_A, 6mn8_A, 6uyh_B, 6uyh_A, 5xij_A, 5f9z_B, 5f9z_A, 5xii_A	2j3m_B, 2j3m_A	7f9a_A, 7x09_A, 7x1o_B, 7f99_A, 7f9d_B, 7f9d_A, 7f98_A, 7f9q_A, 7f9c_A, 7f9c_B, 7f9u_A, 7x09_B, 7x1o_A, 7f9b_A, 7f9b_B					4olf_A, 7vc3_A		5xih_C, 7vc2_B, 5xih_A, 7vc5_A, 7f9u_B, 7f9u_C, 7f9u_A, 5xif_A, 5xif_B, 7f99_A, 7f9r_A, 7evv_A, 7f98_B, 7v8k_A, 4twa_A, 7f97_A, 7f97_B, 7vc1_A, 7bbu_A, 4wi1_A, 7f9d_B, 7f9d_A, 7f9c_A, 7f9c_B, 5ifu_A, 7f9b_A, 5xii_D, 5xik_A, 7vc1_B, 7f9a_A, 5xik_D, 7x09_B, 4ncx_A, 4ncx_B, 5xii_B, 5xii_C, 7vc3_A	4olf_A, 6uyh_B, 1h4s_A, 1h4q_A, 4twa_A, 2j3l_B, 6uyh_A, 2j3l_A	5f9y_B, 5znj_A
24	COG0172	119	2cj9_A, 3mf1_A, 3w3s_A, 4h2v_A, 3mf2_A, 4h2t_A, 2cja_A, 4h2u_A, 4h2t_B, 4h2w_A, 2cim_A, 4h2y_A, 4h2x_B, 4h2s_B, 3pzc_A, 4h2s_A, 3mey_A, 2cjb_A	4h2u_A, 4h2u_B, 6ote_A, 4l87_A, 2cja_B, 6r1n_A, 3vbb_A, 4h2y_A, 3mey_A, 3qo8_A		6hhz_A, 6hi0_A, 6s30_A, 6hhy_A, 6h9x_A, 7ap1_A				6x94_A	3lsq_A, 3lss_A, 6rlv_A, 6he3_A, 6hdz_A, 6rlv_B, 6rlu_B, 6rlu_A, 6rlt_B, 6he1_A, 6rlt_A		2cj9_A, 6hhz_A, 6x94_A, 2cja_A, 2cim_A, 6r1o_A, 4h2x_B, 2cjb_A, 4h2x_A, 4h2w_A	3w3s_A, 4h2v_B, 2zr2_B, 2zr2_A, 4h2t_B, 4h2u_B, 2dq0_B, 6r1o_A, 2dq0_A	4h2v_B, 4l87_A, 3vbb_A, 3vbb_C, 6r1m_A, 6r1m_B
25	COG0441	206	1nyr_B, 1nyr_A, 4p3o_A, 7l3o_A, 8h9b_A, 8ou8_A, 3uh0_A, 8h9c_A, 8h9a_A, 6l2q_A, 3ugt_B, 3ugt_C, 3ugt_A, 4eo4_A, 3a32_A, 1kog_A, 8ou8_D, 1fyf_A, 8h99_A, 8h98_B, 5zy9_E, 3a31_A, 4ttv_A, 1evl_A, 7wm7_A, 3ugq_A, 4hwt_A, 1evk_A, 1evk_B, 8qic_A, 6l2p_A, 5zy9_C, 4hwr_A, 7cbi_B, 7cbi_A, 4hws_A, 7cbh_B, 7cbh_A, 4hwp_A, 7wmi_A, 4p3p_A, 7cbg_A, 7wmf_B, 6vu9_A, 1nyq_A, 1nyq_B, 4p3n_A, 1qf6_A, 8qic_D, 7wmf_A,…	4rrf_C, 8h99_A		7l3o_A				3ugq_A			4rrf_A	3ugq_A, 3a32_A, 6vu9_A, 3uh0_A, 4yye_A, 3a31_A
26	COG0180	284		5ujj_A, 7ev3_A, 7rot_A, 7ror_A, 1m83_A, 7ent_A, 7ev2_A, 2qui_A, 7cki_A, 1j1u_A, 7ros_A, 1yid_B, 2azx_B, 7ror_B, 2dlc_X, 5dk4_A, 7ens_A, 1mau_A	5ekd_A	5nsf_A, 5l7p_A, 5nsf_B, 3n9i_B, 6ncr_A				1u7x_A, 4jfa_D, 7cki_A, 4jfa_C, 1q11_A, 4qbt_A, 3tze_A	4nda_A, 6wrn_A, 3tzl_A, 3tzl_B, 6wrq_A, 4nd7_A, 6wrt_A, 6wrk_A, 3p0j_A, 1mau_A	1i6k_A, 1i6l_A, 1i6m_A	2quj_A, 2quj_B, 4q93_A, 7rot_A, 7ros_A, 5l7p_A, 7ror_A, 5n5u_A, 5n5v_A	3kt8_A, 2azx_A, 5tew_A, 2azx_B, 1i6m_A, 1i6l_A, 3jxe_A, 8i2l_A, 1i6k_A, 3kt3_A, 2yy5_B, 2yy5_C, 2yy5_A, 4qbt_A, 2yy5_D, 3kt6_C, 3m5w_B, 3m5w_A, 1n3l_A, 7rou_A, 2dr2_A, 3kt6_B, 3kt6_A, 4q93_A, 3kt6_D, 2ake_A, 8i1z_A, 8i2j_B, 8i2a_A, 8i27_A, 8i2a_B, 3foc_B, 3foc_A, 8i2c_A, 8i1w_B, 8i2m_A, 8i1w_A, 2cya_A, 8i4i_A, 8i1y_A	3fhj_A, 4q93_A, 3tzl_A, 1q11_A, 4qbt_A, 2el7_A, 3fi0_A, 7cms_A
27	COG0162	67		6bqz_B, 6bqz_A							6wn2_B, 7ap3_A, 6wn2_A		6hb5_A, 6hb6_A, 6hb7_A	1vbm_A, 1vbm_B, 6wn2_B, 6wn2_A, 6otj_A, 6otj_B, 1h3f_A, 1x8x_A
28	COG0525	9	1gax_A
29	COG0081	522		8fkt_BB, 3u56_A, 8fkw_BB, 8fkx_BB, 3u4m_A						1zho_A, 2hw8_A, 2vpl_A	3umy_A, 3u4m_A		3tg8_A, 3umy_A, 4lq4_A, 4qgb_A, 4qgb_B, 3u4m_A	4f9t_A, 3qoy_A, 4reo_A, 3umy_A, 4qvi_A, 4qg3_A, 1ad2_A, 3u4m_A
30	COG0244	649									5d8h_B		5dar_B	4nwb_A
31	COG0080	871		1mms_A, 5d8h_C						5dar_F, 5dar_C			5dar_F, 5col_A
32	COG0102	1979	4v9a_DM, 6gz5_AO	5hkv_G, 5hl7_G, 4wce_G, 4wfa_G, 4wf9_G, 5nrg_G						4w2f_BN	1qvg_I, 1k9m_K, 3ccj_J, 1vq7_J, 1vqn_J, 3ccv_J, 1k8a_K, 1vqo_J, 1q7y_K, 3ccm_J, 1m90_K, 1q81_K, 1qvf_I, 2qex_J, 3ccq_J, 1q86_K, 1vq6_J, 1s72_J, 3g71_J, 1yit_J, 1vq8_J, 1vqk_J, 1w2b_I, 1jj2_I, 3cc2_J, 1vq9_J, 1vqp_J, 3i56_J, 1kc8_K, 3ccu_J, 3ccl_J, 3cd6_J, 1yij_J, 1vql_J, 3cc4_J, 3i55_J, 3cc7_J, 3cce_J, 1n8r_K, 1vqm_J, 1m1k_K, 3cma_J, 3g6e_J, 2qa4_J, 3cme_J, 1yhq_J, 3ccs_J, 1nji_K, 2otj_J, 3ow2_I,…		1qvg_I, 1k9m_K, 3ccj_J, 1vq7_J, 1vqn_J, 3ccv_J, 1k8a_K, 1vqo_J, 1q7y_K, 3ccm_J, 1m90_K, 1q81_K, 1qvf_I, 2qex_J, 3ccq_J, 1q86_K, 1vq6_J, 1s72_J, 3g71_J, 1yit_J, 1vq8_J, 1vqk_J, 1w2b_I, 1jj2_I, 3cc2_J, 1vq9_J, 1vqp_J, 3i56_J, 1kc8_K, 3ccu_J, 1yjw_J, 3cd6_J, 1yij_J, 1vql_J, 3cc4_J, 3i55_J, 3cc7_J, 3ccl_J, 3cce_J, 1n8r_K, 1vqm_J, 1m1k_K, 3cma_J, 3g6e_J, 2qa4_J, 3cme_J, 1yhq_J, 3ccs_J, 1nji_K, 2otj_J,…
33	COG0093	1944	4v7v_BK, 4v7u_BK, 4v50_DK	1qvg_J, 2otj_K, 1vqn_K, 1k9m_L, 1q7y_L, 1vqo_K, 1k8a_L, 1q81_L, 1vqm_K, 1m90_L, 2qex_K, 3ccq_K, 1qvf_J, 1vq6_K, 3g71_K, 1vq7_K, 1q86_L, 3ccj_K, 1vq8_K, 1jj2_J, 1vqk_K, 3cc2_K, 1vqp_K, 1vq9_K, 3i56_K, 2otl_K, 1kc8_L, 3ccl_K, 3cd6_K, 1vql_K, 1yij_K, 3i55_K, 3cc4_K, 3cc7_K, 3cpw_J, 3ccu_K, 3cce_K, 1m1k_L, 1n8r_L, 3cma_K, 1s72_K, 3ccm_K, 2qa4_K, 3g6e_K, 3cme_K, 1yhq_K, 3ow2_J, 1yi2_K, 3ccs_K, 1nji_L,…									1qvg_J, 3cpw_J, 3i56_K, 1m1k_L, 1n8r_L, 1vqo_K, 1vq9_K, 3cma_K, 1vq4_K, 3ccr_K, 3ccu_K, 2qa4_K, 3g71_K, 1q86_L, 1vq6_K, 3cxc_J		6sj5_C
34	COG0200	1938		8p8u_RA, 6tnn_e, 8a63_O, 8pfr_RA, 8cvm_k, 8a57_O, 3pip_I, 8a5i_O, 5mmi_M, 5ool_M, 8p8n_RA, 3pio_I, 8uua_N, 8p8m_RA, 3bbx_L, 4v19_P	4wce_I						1vq7_L, 1qvg_K, 1k9m_M, 1q7y_M, 1k8a_M, 1q81_M, 1m90_M, 1q86_M, 1vq6_L, 1qvf_K, 2qex_L, 2otj_L, 3ccj_L, 1s72_L, 1jj2_K, 3cc2_L, 1yit_L, 1kc8_M, 1yij_L, 3cma_L, 3cpw_K, 1m1k_M, 1n8r_M, 1yi2_L, 2qa4_L, 1nji_M, 1kqs_K, 1kd1_M, 2otl_L, 1yjn_L, 1k73_M, 1vq4_L, 3cxc_K, 1yj9_L, 1vq5_L, 1q82_M		1vq7_L, 1qvg_K, 1k9m_M, 3cce_L, 3ccm_L, 1vqo_L, 3ccv_L, 1k8a_M, 1vqn_L, 1yit_L, 1m90_M, 1q86_M, 1vq6_L, 1qvf_K, 2qex_L, 1vq8_L, 3ccj_L, 1s72_L, 1yjn_L, 1vq9_L, 1jj2_K, 3cc2_L, 1yi2_L, 1vqk_L, 3ccq_L, 3ccl_L, 3i56_L, 1kc8_M, 3cc4_L, 3i55_L, 1yij_L, 1vql_L, 3cd6_L, 2otj_L, 3cpw_K, 3cc7_L, 1n8r_M, 3g71_L, 1yhq_L, 1vqm_L, 3cme_L, 3g6e_L, 2qa4_L, 3ccs_L, 1nji_M, 1kqs_K, 3ccr_L, 1kd1_M, 2otl_L, 1w2b_K,…
35	COG0197	1807	8flf_BE	4v19_Q	4wce_J					8a57_P, 8a5i_P, 8uua_O, 2pa2_A, 2pa2_B, 8a63_P	1qvg_H, 1k9m_J, 1vq7_H, 1k8a_J, 1q7y_J, 1m90_J, 1q81_J, 3g71_H, 1qvf_H, 2qex_H, 1q86_J, 1vq6_H, 1s72_H, 2otj_H, 1jj2_H, 1vqp_H, 3cc2_H, 1kc8_J, 3i56_H, 1yjw_H, 1yij_H, 3cd6_H, 3i55_H, 3ccu_H, 1vqm_H, 1n8r_J, 1m1k_J, 2qa4_H, 1yhq_H, 3cme_H, 1yi2_H, 1nji_J, 3ccs_H, 2otl_H, 1kqs_H, 1kd1_J, 1vq4_H, 1k73_J, 1yjn_H, 1vq5_H, 1q82_J, 3cxc_H, 1yit_H
36	COG0256	1866											1vq7_N, 1vqn_N, 1qvg_M, 1k9m_O, 1vqo_N, 1yit_N, 1q7y_O, 3ccm_N, 3ccv_N, 1k8a_O, 1q81_O, 1m90_O, 1q86_O, 1vq6_N, 1qvf_M, 2qex_N, 3ccq_N, 3ccj_N, 1vq8_N, 1yi2_N, 1s72_N, 3ccl_N, 3cc2_N, 1vq9_N, 1vqp_N, 1vqk_N, 2qa4_N, 1jj2_M, 1yjw_N, 3ccu_N, 3i56_N, 1kc8_O, 3cc4_N, 3g71_N, 3cd6_N, 1yij_N, 1vql_N, 3cce_N, 3cc7_N, 1m1k_O, 1n8r_O, 3cpw_M, 3cme_N, 1yhq_N, 3g6e_N, 2otj_N, 3ccs_N, 3i55_N, 1vqm_N, 1nji_O,…
37	COG0090	1940	8oin_BL	1vqo_A, 1k9m_C, 1qvf_A, 1vq6_A, 1m90_C, 1vqk_A, 1s72_A, 1vq8_A, 8cam_c, 3cd6_A, 8a57_G, 1n8r_C, 6i0y_C, 7xam_C, 3cme_A, 8uua_C, 3g71_A, 1kqs_A, 8a5i_G, 7a18_A, 2otj_A, 1nji_C, 3ccl_A, 1vq4_A, 8cgk_c, 3g4s_A, 5mmi_C, 3ccv_A, 3ccm_A, 1q7y_C, 1qvg_A, 1vqn_A, 1vq7_A, 2qex_A, 5gah_C, 7a0s_A, 1jj2_A, 3cc2_A, 1vqm_A, 4wfa_A, 3ccj_A, 1yij_A, 3cma_A, 3cc4_A, 3i56_A, 1yjw_A, 3cc7_A, 1m1k_C, 5o60_C, 3cpw_A,…	4wfb_A, 5hl7_A, 5hkv_A					8s1p_C, 8g6x_c, 8cam_c, 8g6y_c, 8cgd_c, 8cgk_c, 8ceu_c, 8cgv_c	1k8a_C, 1q7y_C, 1qvg_A, 1k9m_C, 1vq7_A, 1qvf_A, 2qex_A, 1q86_C, 1vq6_A, 1m90_C, 1q81_C, 1w2b_A, 1jj2_A, 3cc2_A, 1s72_A, 1yij_A, 2otj_A, 1kc8_C, 3pio_A, 1yjw_A, 1n8r_C, 1m1k_C, 2qa4_A, 1yit_A, 1kqs_A, 2otl_A, 1kd1_C, 1yi2_A, 1nji_C, 1q82_C, 1vq5_A, 3cxc_A, 1yj9_A, 1vq4_A, 1k73_C, 1yjn_A		1k8a_C, 3ccv_A, 3ccm_A, 1q7y_C, 1vqo_A, 1qvg_A, 1k9m_C, 1vqn_A, 1vq7_A, 1qvf_A, 2qex_A, 1q86_C, 1vq6_A, 1m90_C, 3ow2_A, 1q81_C, 3g6e_A, 1w2b_A, 1jj2_A, 1vqp_A, 1vq9_A, 3cc2_A, 1s72_A, 1vq8_A, 3cma_A, 3ccj_A, 1vql_A, 1yij_A, 3cd6_A, 3i55_A, 3cc4_A, 1yit_A, 2otj_A, 1kc8_C, 3i56_A, 1yjw_A, 1n8r_C, 1m1k_C, 3ccu_A, 3cc7_A, 1yj9_A, 3cce_A, 3cpw_A, 2qa4_A, 1vqk_A, 1yhq_A, 3cme_A, 3ccq_A, 1kqs_A, 2otl_A,…
38	COG0091	1980		3bbx_S							1qvf_Q, 2qex_R, 3ccq_R, 1q86_S, 1vq6_R, 2qa4_R, 1m90_S, 1q81_S, 3ccv_R, 1k8a_S, 3g71_R, 1vqo_R, 1q7y_S, 3ccm_R, 1qvg_Q, 1k9m_S, 3ccu_R, 1vq7_R, 1vqn_R, 1yit_R, 1yij_R, 1vql_R, 3cc4_R, 3i55_R, 3i56_R, 1kc8_S, 3ccl_R, 1vqk_R, 1w2b_Q, 1jj2_Q, 3cc2_R, 2otj_R, 1vq9_R, 1vqp_R, 3cma_R, 1s72_R, 3cpw_Q, 3ccj_R, 1vq8_R, 3g6e_R, 1yi2_R, 3cme_R, 1yhq_R, 3cd6_R, 1n8r_S, 1m1k_S, 3cc7_R, 1vqm_R, 3cce_R, 1q82_S,…		1qvf_Q, 2qex_R, 3ccq_R, 1q86_S, 1vq6_R, 2qa4_R, 1m90_S, 1q81_S, 3ccv_R, 1k8a_S, 3g71_R, 1vqo_R, 1q7y_S, 3ccm_R, 1qvg_Q, 1k9m_S, 3ccu_R, 1vq7_R, 1vqn_R, 1bxe_A, 1yit_R, 1yij_R, 1vql_R, 3cc4_R, 3i55_R, 3i56_R, 1kc8_S, 3ccl_R, 1vqk_R, 1jj2_Q, 3cc2_R, 2otj_R, 1vq9_R, 1vqp_R, 3cma_R, 1s72_R, 3cpw_Q, 3ccj_R, 1vq8_R, 3g6e_R, 1yi2_R, 3cme_R, 1yhq_R, 3cd6_R, 1n8r_S, 1m1k_S, 3cc7_R, 1vqm_R, 3cce_R, 1q82_S,…
39	COG0198	1955		1q86_U, 1vq6_T, 3ccq_T, 2qex_T, 1q81_U, 1qvf_S, 1m90_U, 1q7y_U, 3ccm_T, 1vqo_T, 3ccv_T, 1k8a_U, 1vq7_T, 1qvg_S, 1k9m_U, 3i55_T, 3g71_T, 3cc4_T, 1w2b_S, 1vqn_T, 1yij_T, 1vql_T, 1vqp_T, 3ccl_T, 3bbx_U, 3i56_T, 1kc8_U, 1vq9_T, 1jj2_S, 3cc2_T, 1vqk_T, 1vq8_T, 3ccj_T, 1s72_T, 1yhq_T, 3cme_T, 1yit_T, 3g6e_T, 2qa4_T, 3cma_T, 1m1k_U, 1n8r_U, 3cce_T, 3ccu_T, 3cpw_S, 3cc7_T, 3cxc_S, 1yj9_T, 1vq5_T, 1q82_U,…	4wfb_R, 5hl7_R					8cam_t, 8cgv_t, 8cgd_t, 8ceu_t	1vq9_T, 1q86_U, 1yij_T, 1vql_T, 1q82_U, 1yjn_T, 1s72_T, 1k73_U, 1yj9_T, 1kc8_U, 1m1k_U, 1jj2_S, 1n8r_U, 1k8a_U, 3ccm_T, 1vq7_T, 1m90_U, 1nji_U, 1yi2_T
40	COG0255	1840
41	COG0087	1983		3ccv_B, 3cma_B, 1vqo_B, 1k8a_D, 3ccm_B, 3ccq_B, 1qvg_B, 4u20_BD, 1vq7_B, 1k9m_D, 3ccs_B, 1qvf_B, 2qex_B, 1q86_D, 1vq6_B, 8g6y_d, 1q81_D, 4u1u_DD, 7oi8_E, 4v4h_BD, 7qh7_E, 4u24_BD, 1jj2_B, 1w2b_B, 1s72_B, 3cc2_B, 7of0_E, 1vq9_B, 1vqk_B, 8i9z_LB, 5mmi_D, 1yij_B, 3cd6_B, 4wf1_BD, 3cc4_B, 3i55_B, 3i56_B, 1yj9_B, 3ccu_B, 4v57_BD, 1yjw_B, 1m1k_D, 1n8r_D, 4wce_B, 3cc7_B, 4wfb_B, 1yit_B, 3cpw_B, 3cce_B, …	4wce_B						1vqo_B, 1vq9_B, 3cma_B, 3ccj_B, 1vq7_B, 3ccs_B, 1vq8_B, 3cd6_B, 1vq5_B, 3ccq_B, 3cpw_B, 3cc4_B, 3i55_B, 3i56_B, 1yjn_B		3ccv_B, 1q7y_D, 1vqo_B, 1k8a_D, 3ccm_B, 3ccq_B, 1qvg_B, 1vq7_B, 1k9m_D, 3ccl_B, 2qex_B, 1qvf_B, 1vq6_B, 1q81_D, 1m90_D, 1jj2_B, 1w2b_B, 3ccu_B, 3cc2_B, 1vq9_B, 1vqk_B, 1s72_B, 3ccj_B, 1vq8_B, 3cd6_B, 1yij_B, 1vql_B, 3cc4_B, 3i55_B, 3i56_B, 3cma_B, 1kc8_D, 1m1k_D, 1n8r_D, 3cc7_B, 1yit_B, 3cpw_B, 1vqn_B, 3g6e_B, 2qa4_B, 2otj_B, 1yhq_B, 1vqm_B, 3g71_B, 3cce_B, 2otl_B, 1kqs_B, 1kd1_D, 3ccr_B, 3ccs_B,…
42	COG0088	1991	6nuo_RF, 7old_LC, 6o3m_YF	3i56_C, 3pio_C, 8rxh_LC, 4wf9_C, 8g60_LC, 8e5t_C, 3cma_C, 7oi6_F, 3cme_C, 3bbx_E, 5hl7_C, 3g4s_C, 5nrg_C	5hkv_C					8cam_e, 8g6x_e, 8cgd_e, 8rxx_LC, 8cgv_e, 8ceu_e, 8cgk_e	1q7y_E, 3ccv_C, 1vqm_C, 1vqo_C, 3ccm_C, 1k8a_E, 3ccs_C, 1qvg_C, 1k9m_E, 1vq7_C, 3ow2_C, 2qex_C, 1qvf_C, 1vq6_C, 1q81_E, 3cma_C, 1m90_E, 1w2b_C, 1jj2_C, 3cc2_C, 1vqp_C, 1vq9_C, 1s72_C, 3ccj_C, 1vq8_C, 3cd6_C, 1vql_C, 1yij_C, 3i55_C, 3cc4_C, 3i56_C, 3g71_C, 1kc8_E, 1m1k_E, 1n8r_E, 1vqk_C, 3cc7_C, 1vqn_C, 3ccu_C, 3cce_C, 3cpw_C, 2qa4_C, 3g6e_C, 3cme_C, 1yhq_C, 2otj_C, 1kqs_C, 2otl_C, 1kd1_E, 3ccr_C,…
43	COG0094	1789	4xxb_A, 8oj0_LJ, 8cgd_f	1mji_B, 1mji_A, 5ns4_A						8rxh_LD	1vq9_D, 1vqp_D, 1vqo_D, 1vqk_D, 1vq8_D, 1vqn_D, 1vql_D, 3cma_D		3ow2_D
44	COG0097	1827	5j91_CG, 5j5b_CG, 5j8a_DG
45	COG0051	1783		4b3r_J, 1i95_J, 1n32_J, 4aqy_J, 6dti_J, 1i94_J, 1xnr_J, 1xnq_J, 4dv0_J, 6mpf_J, 4dv4_J, 6mpi_J, 1xmo_J, 1ibl_J, 1i96_J
46	COG0100	1905	4v7s_AK, 6gz3_BO, 4v7t_CK, 8k82_SO, 4v6c_CK	4b3r_K, 6caq_K, 4ji5_K, 5mmj_k, 1i94_K, 7boh_K, 6zxg_O, 6zxh_O, 6zoj_O, 7bog_K, 6zvh_O, 1i97_K, 4aqy_K, 4b3s_K, 6car_K, 4b3m_K, 6cap_K, 1i96_K
47	COG0048	1930	4v5d_CL, 6eri_BL	8p03_Z, 6zoj_X, 6car_L, 6zok_X, 5lmu_L, 4b3r_L, 1i95_L, 3t1h_L, 6cas_L, 4x62_L, 1i94_L, 4b3t_L, 4aqy_L, 1i97_L, 8ppk_X, 5flx_X, 1i96_L, 8d8l_L, 1ibk_L, 4b3m_L, 4b3s_L
48	COG0099	1817	4v9r_CM	8cgi_M, 3oto_M, 1n32_M, 8ca7_M, 4b3r_M, 6cap_M, 7qiy_J, 4aqy_M, 6ybs_f, 6zol_S, 2f4v_M, 6ytf_n, 4b3m_M, 4dv2_M						8cf8_M, 7qiy_J, 1vy5_CM, 8caz_M, 8cf1_M, 4x64_M
49	COG0199	1362	1hnw_N, 6cao_N, 7v2q_N, 4dr2_N, 7v2o_N, 7duk_N, 1n36_N, 4b3r_N, 5br8_N, 5lmv_N, 4dr6_N, 1hnz_N, 7dug_N, 7v2m_N, 4lf8_N, 5lmt_N, 4b3t_N, 2uu9_N, 4lf5_N, 6car_N, 2uua_N, 4duy_N, 4nxn_N, 1xmo_N, 1i97_N, 4lfb_N, 5wnq_N, 1ibl_N, 2zm6_N, 4kvb_N, 1i95_N, 1n32_N, 5wns_N, 4b3s_N, 4ox9_N, 2uub_N, 4dv7_N, 4x65_N, 7duh_N, 4ji0_N, 6wua_n, 5lmo_N, 7duj_N, 3t1y_N, 4dr4_N, 5lmu_N, 1xnr_N, 7dui_N, 4dv4_N, 6cap_N,…	4dv7_N, 4dr5_N, 4ji1_N, 4ji6_N, 7nat_N, 1xmq_N, 4dr2_N, 7afd_N, 4dr7_N, 4dr4_N, 2vqe_N, 4lf6_N, 4x64_N, 4b3r_N, 6caq_N, 6mpi_N, 4lf7_N, 4dr6_N, 4dv4_N, 4ji7_N, 4dv5_N, 4b3m_N, 2uu9_N, 5wnv_N, 4duy_N, 4gkj_N, 4dv1_N, 5wnp_N, 4lfb_N, 5no3_N, 4dv6_N, 4lfc_N, 4dv3_N, 4lf8_N, 2uuc_N, 4nxn_N, 2vqf_N, 5no2_N, 4dr3_N, 4ji3_N, 4ji8_N, 4b3t_N, 4ji2_N, 4ox9_N, 2uub_N						2vqe_N
50	COG0184	1879	4v83_AO	5it9_N, 5iwa_O, 4ji6_O, 4dr2_O, 7pwf_N, 4ji8_O, 4dr4_O, 8ghu_o, 4ji7_O						1f7y_A, 1dk1_A, 7pwf_N				1kuq_A
51	COG0186	1917	6swd_R, 6swc_R, 7zag_R, 7zai_R, 7zhg_R, 6sw9_R, 7zah_R	2uub_Q, 4b3m_Q, 1i96_Q, 4dv6_Q, 4b3t_Q, 4duy_Q, 4ji3_Q, 1i97_Q, 8d8k_Q, 1i94_Q, 5wnr_Q, 1i95_Q, 4b3r_Q, 4x65_Q, 5wnv_Q, 6zok_L						7r4x_L
52	COG0185	1795		4lfc_S, 4khp_S, 4aqy_S, 5br8_S, 3t1h_S, 4lf5_S, 4ji5_S, 4lf9_S						2vqf_S
53	COG0052	1829	7boh_B, 7afa_B, 7af8_B, 7afk_B, 7nax_B, 7afn_B, 7af3_B, 7nat_B, 7nav_B, 7afh_B, 7boe_B, 4toi_A, 7afd_B, 7nau_B, 5no3_B, 7af5_B, 7nar_B	4ji0_B, 8csu_B, 7duh_B, 4ji7_B, 4ji1_B, 4ji6_B, 8cst_B, 7duj_B, 2vqe_B, 4lf9_B, 7duk_B, 8qrk_B, 8qrm_B, 7dul_B, 8qrl_B, 4yy3_B, 8d8l_B, 4dv7_B, 4dv0_B, 4b3r_B, 5br8_B, 4dv2_B, 4lf6_B, 3t1y_B, 4nxn_B, 6ny6_B, 4b3s_B, 4dv5_B, 4b3m_B, 7dug_B, 4lf8_B, 8qrn_B, 4nxm_B, 4dv4_B, 6caq_B, 7dui_B, 2uua_B, 6cas_B, 4lfa_B, 3t1h_B, 6cap_B, 4duz_B, 4lf5_B, 5iwa_B, 2uu9_B, 8d8k_B, 4lfc_B, 8csp_B, 4lf4_B, 4gkk_B,…						7pwf_A	1vi6_A
54	COG0092	1764		4x62_C, 6cao_C, 5flx_D, 4ji6_C, 4x65_C, 7duj_C, 6cap_C, 4x64_C, 7dul_C, 4x66_C, 4b3t_C, 7duk_C, 4nxm_C, 7dui_C, 5xyu_C, 6caq_C, 5wnq_C, 5wns_C, 4dr1_C, 6car_C, 4ji7_C, 6az1_C, 4ji8_C
55	COG0098	1885	6sw9_F, 7zah_F, 7zhg_F, 7zag_F, 6swd_F, 6swc_F, 7zai_F	4dr2_E, 6cao_E, 4dr4_E, 4dr6_E, 7m4u_e, 5br8_E, 4dv3_E, 4lf8_E, 7dug_E, 4b3t_E, 5lmt_E, 4nxm_E, 2uua_E, 4dv2_E, 2uu9_E, 4lf5_E, 5wnq_E, 7mpi_BC, 7dui_E, 1i97_E, 4nxn_E, 7duk_E, 4lfb_E, 5wns_E, 4dv4_E, 1n32_E, 1i95_E, 4ox9_E, 5wnt_E, 4kvb_E, 4ji7_E, 6car_E, 7duh_E, 4ji0_E, 4x65_E, 4khp_E, 7duj_E, 7zai_F, 7zag_F, 6ny6_E, 2uub_E, 4duy_E, 4duz_E, 4dv7_E, 1i96_E, 4lf4_E, 4dv1_E, 4ji4_E, 1i94_E, 5wnu_E…						4lf7_E, 4x64_E, 2uua_E, 4x66_E, 4x65_E, 5wnv_E, 2uu9_E, 2uuc_E, 3oto_E, 5wnu_E, 4lf8_E, 2vqf_E, 2vqe_E, 4b3t_E, 2uub_E, 6cao_E, 4lf4_E
56	COG0049	1899	2uxb_G, 6otr_XG, 2uxd_G, 4ybb_AG, 5it8_AG, 4tuc_QG, 4tue_XG, 5j88_AG, 5jc9_BG	1i94_G, 4x65_G, 1i95_G, 2uxd_G, 8r57_P, 4x64_G, 1i96_G, 4b3t_G, 1i97_G, 4aqy_G, 6zol_F, 2uxb_G						4x62_G, 2uxb_G, 4x65_G, 2uxd_G, 4x64_G, 2uuc_G
57	COG0096	1842	4v8j_AH, 1s03_H, 1s03_G	6caq_H, 6cao_H, 4ji1_H, 4aqy_H, 6cap_H, 4x64_H, 4dv3_H, 4duz_H, 4lf6_H, 4x66_H, 1hnw_H, 1hnz_H, 4dv5_H, 4b3m_H, 4b3s_H, 4lf5_H, 1ibm_H, 4dv7_H, 4b3r_H, 4b3t_H, 4lfb_H, 4dv1_H, 5wnp_H, 4nxn_H, 1hnx_H, 5wnu_H, 1fjg_H, 4dr3_H, 5wnt_H										3rf2_A, 1i6u_B
58	COG0103	1895		4ji6_I, 7zhg_K, 5wns_I, 7zah_K, 2vqf_I, 4b3m_I, 6ys5_j, 7zag_K
59	COG0012	15		7y9i_A, 5ee9_A, 5ee3_A						5ee9_B			5ee3_A	1ni3_A, 5ee3_B
60	COG0480	302		6u45_A, 4myt_A, 2dy1_A, 8q7w_C, 2bm1_A, 6j6g_C, 8q7v_C, 7aav_r, 7abi_r, 6bk8_B, 6j6n_C, 6id0_C, 1fnm_A, 1u2r_A, 6id1_C, 7uvp_A, 6j6h_C, 2bv3_A, 5z58_C, 6teo_A, 7qtt_b, 5ylz_C, 6u43_A, 5zwo_C, 4myu_A, 8dmf_A, 5y88_C, 6icz_C, 6j6q_C, 1wdt_A, 5gmk_C, 5wsg_C, 2bm0_A, 2j7k_A, 4m1k_A, 7w5a_C, 7w59_C, 8q7q_C, 6ah0_C, 6u44_A, 7dvq_C						2xex_A	6bk7_A, 5ty0_A		6u45_A, 2xex_A, 5vh6_A, 6b8d_A, 6u44_A, 6u43_A, 6u44_B	6u44_A, 6u43_A, 6teo_A, 6u44_B, 6n0i_A
61	COG0050	175	7vmx_B	6mij_A, 7vok_A, 1ha3_A, 8qhc_C, 4pc7_A, 3u6b_B, 3u6b_A, 2c77_A, 1b23_P, 5w7q_A, 4zv4_A, 6i8r_A, 1d8t_A, 1ttt_A, 4lc0_A, 5w76_A, 4lby_A, 6eze_A, 1efm_A, 1d2e_C, 1d2e_B, 1d2e_A, 2fx3_A, 5opd_A, 1d2e_D, 6gfu_A, 5mi9_A, 5w75_A, 7vmx_B, 2bvn_A, 4iw3_K, 8qfs_C, 8fr3_A, 6htw_H, 4h9g_A, 4lbz_A, 5mi3_A, 4j0q_A, 2c78_A, 4g5g_A, 5jbq_A, 1eft_A, 5mi8_A, 1exm_A, 4p3y_A, 1ob5_A, 1ob2_A, 1tui_A, 1dg1_G, 1efc_A,…							2hcj_B, 5opd_B, 5opd_A	4lc0_A, 4lby_A, 4h9g_A, 4lbw_A, 4lbz_A, 4lbv_A	4pc2_A, 4lbv_A, 5mi8_B, 4pc2_B	5jbq_A, 5w75_B, 5w75_A, 6eze_B, 5w75_D, 4lc0_A, 5w76_A, 4lby_A, 4h9g_A, 4lbw_A, 4lbz_A, 5i4q_C, 6eze_A, 4lbv_A, 1b23_P, 4g5g_A	4pc1_A
62	COG0231	78								5j3b_B	6s8z_A		5j3b_A		3oyy_B
63	COG0361	78	4ql5_A	5lmo_W, 5lmt_W, 5lms_W, 1hr0_W, 5lmr_W, 5lmv_W, 5lmq_W										2oqk_A
64	COG0532	86		7syv_x, 8qrn_7, 4ncf_A, 1g7t_A, 4tmv_B, 7zki_7, 7syx_x, 7zah_7, 4tmw_A, 4ncn_A, 4tmz_B, 4ncl_A, 4tn1_B, 7syw_x, 4tmx_A, 4b43_A, 4b48_A, 4tmt_A, 7yzn_A, 4b47_A						8qrn_7, 4tmz_B	7syv_x, 4ncn_A, 4tmv_B, 4tmw_A, 7syw_x, 4tmx_A, 7yzn_A		4n3g_A, 4tmz_B, 4tmt_A, 4tmt_B
65	COG0202	1768	8p4e_C, 6upy_C, 7nvy_C, 6bm2_C, 8tvw_C, 3rzo_C, 5iyb_C, 8oev_C, 4v1o_C, 8uku_C, 3i4m_C, 8him_C, 5ip9_C, 6uq0_C, 6bm4_C, 3s2d_C, 6gmh_C, 3s16_C, 6a5r_C, 8uha_C, 5c4j_C, 2nvy_C, 4a3e_C, 2r92_C, 8wb0_q, 7nvs_C, 4a3c_C, 3gtp_C, 8uis_C, 1twf_C, 8s55_C, 7ml2_C, 4a3k_C, 6a5p_C, 7riy_C, 4a3j_C, 8tvq_C, 7rix_C, 5iyd_C, 7ozo_C, 6o6c_C, 7riw_C, 4bbs_C, 8hyj_C, 5ip7_C, 5w51_C, 7mka_c, 8oeu_C, 4a93_C, 3s1m_C,…	6kqf_B, 7mlb_B, 1iw7_B, 1iw7_A, 1smy_A, 6kqn_B, 1iw7_L, 1iw7_K, 6kqh_B, 5e18_B, 6oy6_B, 4g7h_B, 3dxj_B, 4g7h_K, 5d4e_B, 5x21_A, 5d4e_L, 4oin_B, 4oir_B, 5d4d_B, 7eh2_L, 4oip_B, 2a68_K, 5vo8_B, 7rdq_B, 1smy_B, 7mli_B, 7eh1_B, 6oy7_B, 2a69_K, 7eh0_B, 2a68_A, 5d4c_B, 6p70_B, 2a69_L, 2a69_B, 2a69_A, 5d4c_L, 5d4c_K, 5x22_B, 2a68_L, 6ovr_B, 2a68_B, 6l74_B, 5e17_B, 6lts_B, 6kqe_B, 6oy5_B, 7mlj_B, 4g7o_K,…							3k4g_C, 3k4g_A, 4noi_A, 3k4g_G, 3k4g_E		4noi_A, 4noi_B	1z3e_B, 2pa8_D	3dxj_A, 5tmf_A, 5tmc_A
66	COG0085	1132	6upy_B, 3i4m_B, 2ja7_B, 6uq0_B, 7oba_B, 2r92_B, 8s55_B, 1i6h_B, 7ml2_B, 5m3m_B, 7b0y_B, 3s1q_B, 1pqv_B, 7zsb_B, 1twh_B, 7wbw_B, 7zsa_B, 7oob_B, 5c4a_B, 6i84_B, 7a6h_B, 1i50_B, 6eu3_B, 6eu0_B, 8iuh_B, 7o72_B, 8s5n_B, 7ml0_B, 8jh3_B, 5m64_B, 7wbx_B, 5m5x_B, 5m3f_B, 7eg8_p, 3h0g_B, 5lmx_B, 7ml4_B, 7aea_B, 6xre_B, 4c3i_B, 7wbv_B, 8uhg_B, 5fyw_B, 7obb_B, 6cnb_B, 6cnd_B, 5sva_B, 1y1v_B, 6cnf_B, 7aoe_B,…	4ylo_C, 1smy_M, 5uah_C, 1iw7_M, 5uah_I, 1iw7_C, 5uag_I, 5iy6_B, 5tmc_C, 1smy_C, 3s15_B, 5iy7_B, 4c3i_B, 2be5_C, 2a68_C, 2a69_M, 2a69_C, 5x21_C, 2a68_M, 4yg2_C, 4yfk_C, 5iya_B, 6o9l_B							6wox_C			6dcf_C, 5vi5_C, 5m3f_B, 5n61_B, 6vvs_C, 5m3m_B, 6ccv_C, 6cce_C, 5tw1_C, 4c2m_B, 5vi8_C	3mlq_A
67	COG0086	1171	6upy_A, 2ja5_A, 5tjg_D, 8abz_D, 2cw0_D, 5fj8_A, 2ja7_A, 3i4m_A, 6c6t_J, 7n4e_D, 5vi8_D, 7oq4_A, 6j4x_A, 7oba_A, 7py0_D, 7mkn_D, 2r92_A, 5tw1_D, 5ui8_J, 6hlr_A, 4oiq_D, 7ml2_A, 1i6h_A, 5vo8_D, 6dcf_D, 7py6_D, 7u22_D, 5m3m_A, 1ynn_D, 5w51_A, 8pil_J, 7khe_D, 7py8_D, 8toe_J, 3s1q_A, 5uh8_D, 1pqv_A, 7d59_A, 1ynj_D, 7zsb_A, 7mkd_J, 7mlj_D, 6n58_J, 7ye1_D, 1twh_A, 7wbw_A, 8e6x_B, 8i23_D, 7zf2_D, 6uq0_A,…	6upy_A, 2ja5_A, 5tjg_D, 8abz_D, 7xyb_D, 2ja7_A, 3i4m_A, 6uq0_A, 7py6_D, 5vi8_D, 2ja7_M, 8ree_D, 7py0_D, 7mkn_D, 2r92_A, 5tw1_D, 5ui8_J, 4ylp_D, 4oiq_D, 7ml2_A, 5vo8_D, 6dcf_D, 7vpz_D, 7u22_D, 8wav_o, 5w51_A, 8pil_J, 7khe_D, 7py8_D, 8toe_J, 3s1q_A, 5uh8_D, 1pqv_A, 6z11_D, 7zsb_A, 7mkd_J, 7mlj_D, 6n58_J, 8rec_D, 6uq2_A, 8e6x_B, 8i23_D, 7zf2_D, 4ljz_D, 4gzy_D, 7xl3_D, 6koq_D, 6xln_D, 7xug_J, 8sy6_J,…	1k83_A, 1i50_A, 1twc_A, 1twh_A, 1twa_A, 1twf_A, 1twg_A, 2nvy_A			8qma_T			4iqz_C, 4iqz_B, 4iqz_A, 4iqz_E			5vi5_D, 6vvt_D, 6dcf_D, 4c3i_A, 6vvs_D, 5tw1_D, 6cce_D, 6ccv_D, 6vvv_D, 5vi8_D	5tmf_D, 3dxj_D
68	COG0195	49		5lm9_A										5lm9_A, 1k0r_A, 4mtn_A, 1k0r_B
69	COG0250	136						4zn3_A
70	COG0258	104	2izo_A, 1ut8_A	3zda_A, 5v08_Z, 1ul1_X, 1ul1_Y, 5hmm_A, 5v0d_Z, 5t9j_A, 5hml_B, 1a77_A, 5t9j_B, 7mxw_Z, 2izo_A, 5hml_A, 3zdb_A, 5hmm_B, 5fv7_B, 5fv7_A, 5zod_A	6c36_A, 5v0a_Z, 7mxv_Z, 6c33_A, 1a76_A, 6c35_A, 7mxs_Z, 5v07_Z, 7mxu_Z, 6c34_A, 7mxr_Z, 5v06_Z, 7mxx_Z, 5v05_Z, 5v09_Z, 7mxq_Z, 1ut5_A, 3qeb_Z, 5v0b_Z, 7mxt_Z	3qe9_Y, 4q0z_A, 4q0w_A, 7mxw_Z, 7mxx_Z, 4q10_A, 5hp4_A, 3zdc_A				3qe9_Y, 3zd8_A, 3zd8_B, 3zdd_A, 4q0z_A, 3zd9_A, 4q10_A, 5zof_A, 5zoe_A, 3q8m_B, 5k97_A, 3q8m_A, 5kse_A, 5zod_A, 3q8l_A, 3zdb_A, 5um9_A, 3zda_A, 4q0w_A, 3q8k_A, 3zdc_A	5v08_Z, 5v0a_Z, 7mxv_Z, 5v0e_Z, 7mxr_Z, 7mxu_Z, 5v07_Z, 5v0d_Z, 7mxs_Z, 5uzv_Z, 5v06_Z, 5v05_Z, 5v0c_Z, 7mxq_Z, 5v09_Z, 5v04_Z, 5v0b_Z, 7mxt_Z		4wa8_A, 5hmm_B, 5hml_B, 5hml_A, 5hmm_A	6tus_A, 6vbh_A, 3q8l_A	3zda_A, 6c36_A, 3ory_A
71	COG0592	368		8ciy_A, 8cix_A, 6ap4_C		4n99_A, 4n9a_A, 8ciy_A, 4k3o_A, 8dt6_C, 4ovg_A, 5agv_B, 6p81_A, 5agv_A, 8cix_A, 3f1v_A, 4n98_B, 6fvm_A, 4n98_A, 4pnw_B, 4pnw_A, 4n96_A, 4n96_B, 6fvo_B, 4k3l_A, 4pnv_A, 8dt6_B, 4n97_A, 4k3q_A, 4k3q_B, 4ovh_A, 4n94_B, 4k3p_A, 4ovf_A, 4ovf_B, 4k3p_B, 8dt6_A, 4n95_A, 4k3s_A, 4pnv_B, 4k3r_B, 4k3r_A, 4k3k_A, 4mjp_A, 4k3m_A, 4k3m_B, 4mjq_A, 4mjq_B, 4mjr_B, 4k3l_B, 4pnu_A, 4n9a_B				7azk_C, 7azk_A	4tr8_A, 8dt6_B, 4tr6_B, 8ciy_A, 5ah4_A, 5agv_B, 3q4l_B, 5agv_A, 8cix_A, 5ah2_A		6p81_A, 7az6_A, 4ovg_A, 4ovg_B, 3f1v_B, 4n98_B, 4pnw_B, 7azk_A, 4n96_A, 7azk_D, 4pnv_B, 4pnv_A, 8dt6_B, 4n9a_A, 4ovh_A, 4n94_A, 4ovf_A, 4k3p_B, 4n95_A, 4k3l_B, 3t0p_B, 3t0p_A, 4k3k_B, 4k3r_A, 4mjp_A, 4mjp_B, 8dk9_B, 4mjq_A, 6d46_A, 4mjq_B, 4mjr_B, 4mjr_A, 4pnu_B	7n5m_A, 7n5i_C, 7n5i_A, 7n5l_C, 7n5k_A, 7n5l_A, 7n5k_C, 6e8e_A, 8dk9_B, 8dk9_A, 6e8e_B, 7n5j_A, 7n5j_C, 6pth_A, 5da7_A, 5dai_A, 7n5n_A, 3lx1_A, 6amq_A	6ams_A
72	COG2812	92	1xxh_D, 1xxh_G, 1xxi_I, 1xxi_H, 1xxh_B, 1xxh_C, 1xxi_D, 1xxi_G, 1xxh_H, 1xxh_I, 1xxi_C, 1xxi_B, 3gli_D, 8gj0_D, 8gj3_B, 8gj0_B, 8gj0_C, 8val_B, 1njf_B, 1njf_A, 8vaq_C, 1njg_B, 1njg_A, 3gli_B, 3gli_C, 8var_D, 8giy_B, 8var_B, 3gli_G, 8vas_B, 8vap_B, 3glg_G, 3glg_D, 3glg_B, 3glg_C, 3glf_I, 3glf_H, 3glf_G, 8vaq_B, 3glf_D, 3glf_C, 3glf_B, 3glg_H, 3glg_I, 1jr3_A, 8vam_C, 8vam_B, 8vap_C, 8giz_B, 8vap_D,…	8gj3_B, 8vap_D, 3glf_G, 8gj0_D, 8gj0_B, 3glf_D, 8vaq_C, 8val_B, 3glg_H, 3glg_I, 8var_D, 8giy_B, 8var_B, 8var_C, 8vas_B, 8vap_B, 3glg_G, 3glg_D, 3glg_B, 3gli_I, 3glf_I, 3glf_H, 3gli_D, 8vaq_B, 3gli_G, 3glf_C, 3glf_B, 3gli_B, 3gli_C, 8vam_C, 8vam_B, 8vap_C, 8giz_B, 3gli_H, 8gj2_B, 3glg_C										1jr3_C, 1jr3_B, 1jr3_A, 1njg_A, 1njg_B	1xxh_H, 1xxi_C, 1xxh_C
73	COG0358	29	1d0q_A, 2au3_A		4edk_A, 4edr_A, 4edg_A, 4edv_A, 4ee1_A, 4edt_A									5w33_A, 5vaz_B, 5vaz_A
74	COG0550	52	6k8o_A, 6k8n_A, 4rul_A, 1cyy_A	4cgy_A, 6ozw_A, 5gvc_A, 6cq2_A, 5gve_A		4cht_A							2o5e_A, 2o59_A, 2o59_B, 2o19_A, 1i7d_A, 2o54_A, 2o5c_A	4rul_A, 1mw9_X, 3pwt_A, 5uj1_A, 1i7d_A, 1mw8_X, 5d5h_A	1cy1_A, 1cy8_A, 1cy2_A, 1cy6_A, 1cy4_A, 1cy7_A, 8czq_A, 6cq2_A
75	COG0468	514		5h1c_A, 8c3n_A, 5h1c_C, 3cmu_A, 5h1b_A, 4twz_A, 2b21_A, 8gj8_A, 8gmu_F, 2gdj_A, 7ywa_F, 3etl_A, 2zre_A, 5nwl_A, 2g88_A, 1xmv_A, 1t4g_A, 7jy7_A, 3cmx_A, 4d6p_A, 8faz_D, 4b2p_A, 3ewa_A, 8gmt_F, 8qqe_A, 7qv8_A, 2f1i_A, 7ej7_B, 7ej7_C, 2f1j_A, 4a6x_A, 8gyk_A, 8ouz_B, 7ej6_C, 7ej6_B, 8gms_F, 4uqo_A, 7ejc_C, 3fyh_A, 7ejc_A, 3ntu_A, 3cmv_A, 6hqu_A, 2i1q_A, 3cmw_A, 3ew9_A, 1n0w_A, 7eje_A, 7eje_B, 2fpm_A,…	1xms_A	6tw9_A, 7cgy_C, 5jrj_A, 7c98_C, 7c98_A, 6tw4_A, 7c99_C, 7c99_A, 8bsc_D, 5j4k_A, 1u94_A, 5j4h_A, 7c9c_A, 7c9a_A, 5jee_A, 7cgy_A, 5lbi_A, 8pbc_B, 8pbc_A, 8bq2_A, 8bq2_B, 2i1q_A, 8br2_A, 8br2_B, 8pbd_A, 5jfg_A, 8pbd_B				3ew9_A, 2b21_A, 2fpm_A, 1xu4_A, 2fpl_A, 2f1h_A, 2fpk_A	3ntu_A, 4uqo_B, 4po9_A, 4uqo_A, 5j4k_A, 2i1q_A, 5j4h_A, 4ppf_A, 4psa_A, 4pr0_A, 3fyh_A		5jed_A, 2zra_A, 6tuu_C, 3lda_A, 1n0w_A, 2zr9_A, 5j4l_A, 2zrj_A, 2bke_A, 5jec_A, 8qqe_A, 8qqe_B	6xtw_A, 1szp_B, 5jed_A, 1szp_A, 1pzn_A, 1pzn_B, 1pzn_C, 1pzn_D, 1pzn_E, 1pzn_F, 1pzn_G, 1u98_A, 5jec_B, 1szp_F, 5kdd_A, 5jec_A, 6xtw_B, 1szp_D, 1szp_E, 1szp_C	2oe2_A, 5qul_A, 2zrh_A, 5quj_A, 6tuu_A, 5qut_A, 5fow_A, 5fox_A, 6xuj_A, 5quk_A, 5l8v_A, 2ofo_A, 5fov_A, 6tw3_A, 5qus_A, 4b3b_A, 4b3c_A, 5fou_A, 5quu_A, 2zr7_A, 5qur_A, 5qup_A, 6tv3_A, 4psv_A, 2zrn_A, 6xuf_A, 2oes_A, 2zr0_A, 5qub_A, 1u99_A, 5quq_A, 5fos_A, 5quc_A, 5fot_A, 4b2l_A, 3io5_B, 3io5_A, 2zrc_A, 4a6p_A, 4psk_A, 2zrb_A, 4b3d_A, 4b2i_A, 5quh_A, 1g19_A, 4b32_A, 5quf_A, 5qui_A, 4b34_A, 4b33_A,…
76	COG0513	421	2rb4_A, 1vec_A, 8tbx_A, 1fuk_A	4w7s_B, 8enk_A, 2xb2_A, 3i5x_A, 7oi6_x, 4tyw_A, 3i5y_A, 6b4k_A, 4tyy_A, 7znj_A, 3ly5_A, 7liu_A, 3dkp_A, 2j0s_A, 7pmq_C, 6uv3_A, 3sqx_A, 5elx_A, 4tz6_A, 6uv0_A, 4ct4_B, 3g0h_A, 2hyi_I, 3sqw_A, 4ljy_A, 2hyi_C, 4ct4_D, 6uv1_A, 5zc9_A, 2j0q_A, 8ssw_A, 3i61_A, 1xtj_A, 4tz0_A, 7pli_A, 5h1y_A, 4d25_A, 3pew_A, 8tbx_A, 5dtu_A, 6l5n_A, 6l5n_B, 3i62_A, 4tyn_A, 6l5o_A, 6uv2_A, 6uv4_A, 5sup_A, 6xki_A, 4d26_A,…		2gxs_A, 2gxs_B					4kbf_A		2rb4_A, 6o5f_A, 3iuy_A, 4ct4_D, 3fe2_B, 3eaq_A, 3eaq_B	6f9s_A, 3fe2_A, 4kbf_B, 3fe2_B, 4kbg_A, 4kbg_B, 3mwk_A, 7ddx_B, 3peu_A, 2rb4_A, 5ivl_B, 2rb4_B, 1hv8_B, 1hv8_A, 3pev_A, 3mwl_A, 3mwj_A, 1wrb_B, 1wrb_A, 1qde_A, 4nho_A, 5h1y_A, 8arp_E, 8arp_A	8iju_A, 4d26_A, 6b4i_E, 4pxa_A, 2wax_A, 2wax_C, 2gxu_A, 4c9b_A, 6b4j_E, 3ber_A, 3ly5_A, 6s8s_A
77	COG0206	202		5mn7_A, 5mn7_B, 6rvm_C, 3wgm_A, 1w58_1, 7omp_A, 7ohk_A, 2r75_1, 1w5f_A, 6rvm_D, 7ohn_A, 1w5a_A, 4e6e_A	7ohl_A, 7omq_A	5xdu_A, 5h5h_A, 6rvq_A, 6rvn_A, 3vo8_A, 5h5g_A, 5xdv_A, 6rvp_A, 3wgj_A, 6kvq_A, 8htb_A, 5xdw_A, 5xdt_A, 3voa_A, 6si9_A, 6kvp_A, 3vob_A				7ojz_A, 7ojc_A, 7ojd_A, 2vxy_A, 6yd5_A, 7on3_A, 7ohk_A, 7ojb_A, 6yd6_A, 7on2_A, 8ibn_A, 7ohl_A, 7omj_A, 7ohn_A, 6yd1_A, 7ohh_A, 7on4_A	2rhj_A, 7oi2_A, 4xcq_A		6rvm_A, 6rvm_C, 4e6e_A, 6rvm_D	2rhj_A, 6rvm_A, 6rvm_C, 2btq_B, 4e6e_A, 4m8i_A, 2vam_A, 1w59_A, 2rhh_A, 7oja_A	4u39_A, 5v68_C
78	COG1136	73		2pcl_A, 5xu1_A, 7ark_D, 7v8i_D, 7mdy_D, 7arj_F, 7w78_A, 7arl_F, 1f3o_A	7w79_A						1l2t_B, 1l2t_A, 3tif_B, 3tif_A			2pcl_A, 7w7c_A
79	COG0084	20	2y1h_A, 1xwy_A, 1zzm_A, 1yix_B, 3rcm_A, 8efg_A, 1yix_A	3e2v_B, 3e2v_A	3gg7_A						2xio_A, 8efg_A			3gg7_A	2y1h_A, 6l25_A
80	COG1215	138		8k3v_A, 3o3p_A, 7stm_A, 7qoq_A, 7pe4_A, 7x06_A, 8g2j_D, 4p00_A, 3f1y_A, 8smp_A, 5eiy_A, 7qib_A, 3kia_C, 3kia_A, 7qoq_B, 7pvl_A, 8k3u_A, 8k3u_B, 5ejz_A, 8k3t_A, 8k3w_B, 3e25_A	5jsx_A, 8snc_A, 4y9x_A, 4y6n_A, 7x05_A, 5juc_A, 5jt0_A, 4y6u_A, 5tze_C, 4y7g_A, 7sp7_A, 5tzk_C, 4y7f_A, 7sp6_A, 8snd_A, 8sne_A, 3ckq_A, 6yv8_A, 3ckn_A, 6yv9_A, 7sp8_A, 7wjn_A, 4dec_A								7qib_B, 3o3p_A, 3kia_A, 4y6u_A, 7pvl_A, 7pdo_A, 7qoq_A, 4y9x_A, 7pe4_A, 7qib_A, 7p8g_A, 7pd5_A, 3f1y_A	3ckq_A, 5tze_C, 3ckn_A, 5tzk_C, 4y7f_A, 3cko_A, 3ckv_A	4dec_A, 3ckj_A
81	COG3118	668	1nw2_E, 7d6l_A, 5xwm_A, 3hxs_A, 3f3q_A, 5g31_A, 1nw2_B, 6z7o_A, 2xbq_A, 2xc2_A, 3p2a_A, 1nw2_H, 3hyp_A, 1nw2_D, 1nw2_G, 1nw2_F, 2ppt_A, 1nw2_C, 2ppt_B, 3idv_A, 7ysi_A, 1nw2_A	6slo_A, 2yoi_A, 1v98_A, 7c2b_C, 1v98_B		3qou_A, 2xc2_A, 3qdn_A, 6i7s_A		3die_A, 3die_B		3wgd_E, 3wgd_F, 3w8j_B, 3w8j_A, 5nyk_A, 3wgd_C, 5nym_A	2ynx_B, 4pob_B, 6zmu_B, 2yj7_A, 2yoi_A, 2yoi_B, 7c3f_C, 4hu7_A, 6ibl_A, 7c65_A	7vql_A	3kd0_A, 5xwm_C, 3idv_A, 1xwa_A, 3dxb_A, 5nyk_A, 2yoi_A, 5gu6_A, 4tn8_A, 5nym_A, 4o32_A, 5dqy_A, 5xwm_A, 4ulx_A	4v2n_B, 4v2m_B, 3aps_A, 4v2l_B, 2pu9_C, 1v98_B, 5jy5_A, 5jy5_B, 7q3k_A, 3d6i_A, 3d6i_B, 3uvt_D, 3uvt_A, 3uvt_C, 3uvt_B, 4aj8_B, 6zmu_A, 5nym_A, 3m9k_B, 3m9k_A, 3f3r_B, 3f3r_A, 5nyo_A, 5nyn_A, 3zzx_B, 2vm1_C, 2vm1_B, 2vm1_D, 4aj7_B, 6i7s_B, 7ool_A, 5zf2_A, 2oe1_A, 2oe1_B, 5hr3_B, 1v98_A	5nyk_A, 3vww_A, 2hsh_A, 3wgd_A, 3d22_A
82	COG0459	3011		5opx_A, 7yly_A, 8sff_A, 1sx4_A, 8shp_A, 7yly_Q, 1q3q_A, 1q3q_C, 6tmt_A, 1q3q_D, 4aau_H, 8g7m_A, 8wux_A, 4aar_C, 4aau_A, 4aar_A, 4aar_F, 1q3s_G, 1q3s_E, 1q3s_D, 1q3s_C, 1q3s_B, 1q3s_A, 1aon_A, 8bm1_I, 8p4p_A, 1q3s_H, 8sha_A, 3j1f_A, 7ttn_B, 7ttn_C, 8sgc_A, 6mrd_A, 3e76_A, 3e76_N, 4ab3_A, 6ks6_a, 8sho_A, 8blc_G, 7ylx_A, 8qxu_A, 8bl2_G, 7ylx_Q, 2c7e_A, 7nvo_E, 6tmu_A, 7k3z_A, 3ruv_A, 8g7l_A, 7nvo_H,…		4ki8_E, 4ki8_D, 4ki8_B, 4ki8_A, 1gn1_H, 5da8_A, 5da8_M, 5da8_I, 1gn1_F				8blc_G, 5opx_A, 8g7l_A, 8p4n_A, 8qxt_H, 6tmx_A, 1sx3_D, 1sx3_E, 1sx3_A, 8p4o_A, 8qxs_H, 8wux_H, 8qxu_A, 8bl2_G, 1xck_A, 2c7e_A, 8p4r_A, 6tmu_A, 4pkn_G, 8g7m_A, 8qxv_A, 4pko_A, 8bm0_G, 8bm1_G, 4ki8_A, 8bm1_I, 8p4p_A, 4ki8_G, 3wvl_A, 8bm0_I, 8bmd_G, 8wuw_H, 8qxs_A, 8qxt_A, 8g7n_A, 1xck_N, 4ki8_F, 1xck_L, 1xck_M, 1xck_J, 1xck_K, 1xck_H, 1xck_I, 1xck_F, 1xck_G, 1kp8_A, 1xck_E, 1xck_B, 1xck_C, 1kp8_E,…	1ass_A			1xck_B, 1xck_C, 3ruw_A, 3ruv_A, 1xck_N, 1q3r_D, 3kfe_A, 1q3r_B, 1q3r_C, 5w79_A, 1q3r_A, 3rus_A, 1q2v_D, 1q2v_A, 1q2v_C, 1q2v_B, 5da8_A, 1xck_M, 6kfv_I, 1xck_H, 5da8_M, 1xck_K, 1kp8_K, 1kp8_J, 1xck_L, 1kp8_H, 1xck_J, 1kp8_N, 1kp8_M, 1kp8_L, 1kp8_C, 1kp8_B, 1kp8_A, 1xck_E, 1kp8_G, 1kp8_F, 1kp8_E, 1xck_A, 1xck_F, 1xck_G, 1xck_I, 1xck_D	4aau_H, 4aas_A, 1ass_A, 4aau_A, 4aar_C, 1asx_A, 4aar_A, 4aar_F, 4ab2_A, 4aaq_F, 4aaq_A, 4ab3_A, 4aaq_C
83	COG0492	198		8ccl_A, 4fk1_A, 4fk1_C, 8cck_A, 8cci_A, 8ccj_A, 3fbs_A, 2a87_A, 3fbs_B, 8ccm_A, 4jn9_A		5w4c_A, 5w4c_B, 5j60_A, 5j60_B		1y56_A		5vt3_A, 5vt3_B	7aaw_B, 3lzw_A, 5m5j_B, 4nte_A, 4nte_B, 4jnq_A, 3lzx_A, 3lzx_B, 7a76_A, 5nii_A, 6gas_A, 5u63_B		6bwt_B, 6bwt_C, 6bwt_A, 4nte_A, 4nte_B, 4ntd_A, 4gcm_A, 4gcm_B, 4cbq_B, 4jna_A, 5nii_A, 5nii_B, 8ccm_A, 4jn9_A	5mjk_A, 5n0j_A, 5n0j_B, 5mit_A, 5mir_A, 4cbq_A, 5mis_A, 5mh4_A, 4a5l_A, 6bwt_D, 5mip_A, 5uth_A, 4a65_B, 5miq_A, 3fbs_A, 6bwt_C, 6bwt_A, 1fl2_A, 1y56_A, 1vdc_A, 3f8d_D, 5ode_A, 3f8d_A, 3f8d_B, 3f8d_C, 3f8p_A, 3f8p_B, 3f8p_D, 5jri_A	5utx_A, 5uwy_A, 4ntd_A, 5k0a_D, 5k0a_B, 4jna_A, 4jn9_A
84	COG0201	92	2zjs_Y
85	COG0541	123		1ffh_A, 3zn8_A, 5l3q_A, 1ng1_A, 1rj9_B, 4c7o_A, 2xxa_A, 1ls1_A, 6y32_A, 5l3s_A, 5l3r_C, 1o87_A, 5l3r_A, 2j7p_A, 6y2z_A, 5gad_i, 7epk_A, 7obq_x, 2cnw_A, 1okk_A, 5l3q_C, 7o9f_A, 7o9g_A	2j46_A	1jpn_A, 1jpn_B, 2c04_A, 2j45_A					2j45_A		2j46_A, 2j46_B, 1mfq_C, 1o87_A	2ffh_A, 2ffh_C, 2ffh_B, 3ng1_A, 6y32_C, 3dm5_A, 5l3s_C, 1okk_A, 5l3q_A, 5l3v_A, 5l3q_C, 5l3s_A	3ndb_B, 6y2z_A
86	COG0552	87		6n6n_A, 5l3s_B, 1rj9_A, 6cy5_A, 6y32_B, 2og2_A, 5l3q_B, 5l3q_D, 3e70_C, 1vma_A, 7obq_y, 6nc1_A						6nc1_A, 6n5i_A, 6fqd_A, 2j7p_D, 6nc1_B	6cqp_A, 6cs8_B, 6cqp_B, 6cvd_B	6dlx_A, 6cvd_A, 6dlx_B, 6nc4_B, 6nc4_A, 6n5j_A		2q9b_A, 6cy1_B, 2q9b_B, 3dmd_A, 6y32_H, 5l3s_H, 3dmd_B, 1zu4_A, 5l3w_A, 5l3s_B, 6y32_B, 5l3q_B, 2q9a_B, 1okk_D, 2q9a_A, 2q9c_A, 2q9c_B, 2iyl_D	3dm9_B
	TOTAL:	71014
