# Supplementary material for: Origin of the RNA World in Cold Hadean Geothermal Fields Enriched in Zinc and Potassium: Abiogenesis as a Positive Fallout from the Moon-Forming Impact?
Source: Life (Basel). 2025 Mar 4;15(3):399. doi: 10.3390/life15030399 (PMC11943819; doi:10.3390/life15030399)
Supplement: Supplementary file 1 [file life-15-00399-s001.zip › Manuscript ID life-3429573_Supplementary File 3.xls]

## Sheet: luna-el-10
Lunar Impact
			Weight:	55.847	28.0855	65.39	60.0843	68.8865	58.4425	87.913	97.456	140.693	203.777	216.55	262.223	278.207	218.247	65.39	58.4425	74.551	31.9988	28.0134	70.9054	64.132	136.295	100.843	81.3894	65.39	60.0843	44.0849	28.0855	56.171	84.2565	126.752	162.205	253.505	324.41	55.847	71.8464	26.9815	53.9631	97.8869	133.34	266.679	62.4342	101.961	42.9809	69.9625	85.9619
			Formula:	Fe	Si	Zn	SiO2	Fe.947O	NaCl	FeS	ZnS	Mg2SiO4	Fe2SiO4	CaMgSi2O6	Na(AlSi3O8)	Ca(Al2Si2O8)	KAlSi2O6	Zn	NaCl	KCl	O2	N2	Cl2	S2	ZnCl2	ZnCl	ZnO	Zn	SiO2	SiO	Si	Si2	Si3	FeCl2	FeCl3	Fe2Cl4	Fe2Cl6	Fe	FeO	Al	Al2	AlCl2	AlCl3	Al2Cl6	AlCl	Al2O3	AlO	Al2O	Al2O2
			Type:	(s)	(s)	(s)	(s)	(s)	(s)	(s)	(s)	(s)	(s)	(s)	(s)	(s)	(s)	(l)	(l)	(l)	1(g)	1(g)	1(g)	1(g)	1(g)	1(g)	1(g)	1(g)	1(g)	1(g)	1(g)	1(g)	1(g)	1(g)	1(g)	1(g)	1(g)	1(g)	1(g)	1(g)	1(g)	1(g)	1(g)	1(g)	1(g)	1(g)	1(g)	1(g)	1(g)
Wave	Step	T(C)	P(bar)	Iron	Silicon	Zinc	Quartz	Wustite	Halite	Troilite	ZnS	Forsterite	Fayalite	Diopside	Analbite	Anorthite	Leucite	Zn,l	NaCl,l	KCl,l	Oxygen,gas 0	Nitrogen,gas 0	Chlorine,gas 0	S2,gas 0	ZnCl2,gas	ZnCl,gas	ZnO,gas	Zn,gas	SiO2,gas	SiO,gas	Si,gas	Si2,gas	Si3,gas	FeCl2,gas	FeCl3,gas	Fe2Cl4,gas	Fe2Cl6,gas	Fe,gas	FeO,gas	Al,gas	Al2,gas	AlCl2,gas	AlCl3,gas	Al2Cl6,gas	AlCl,gas	Al2O3,gas	AlO,gas	Al2O,gas	Al2O2,gas
0	0	2000	10	0	0		1219.34	1020.22	0	7.72528		4562.01	73.4973	256.766	115.86	374.503	6.09968		0	0	1.19565e-06	0.0713944	6.55833e-07	0.0355679	0.0233772	0.0115334	4.93208e-05	0.806147	6.63842e-06	0.000244993	3.56886e-11	1.49125e-18	3.84209e-26	0.0531666	1.73423e-05	3.38456e-06	1.24397e-13	0.000415823	6.89843e-06	1.02312e-10	8.82677e-21	6.28227e-07	4.94415e-07	1.09032e-16	3.14158e-07	6.80563e-16	8.33533e-10	6.46062e-13	1.82258e-13
0	1	1900	10	0	0		5.39645e-05	0	0	0.0151855		0	0	0	0	0	0		0	0	3.91576e-08	0.0713944	4.06077e-07	0.0279751	0.037705	0.0117194	9.38541e-06	0.791673	1.64157e-06	0.000196026	4.01699e-11	4.41249e-18	3.2523e-25	0.0382854	1.30013e-05	2.66319e-06	9.81337e-14	0.00012361	5.35098e-07	3.10553e-11	1.24889e-21	5.53598e-07	6.8972e-07	2.73681e-16	1.94301e-07	7.29444e-18	8.74433e-11	7.90813e-14	7.70952e-15
0	2	1800	10	0	0		1.0057e-05	0	0	0.0155283	0	0	0	0	0	0	0		0	0	6.12481e-10	0.0713944	2.00299e-07	0.020211	0.0532815	0.010906	1.24241e-06	0.776918	3.53588e-07	0.000187257	6.84417e-11	3.25445e-17	1.14016e-23	0.0228558	7.40195e-06	1.4979e-06	4.63629e-14	3.34142e-05	2.70615e-08	9.53743e-12	1.8893e-22	4.56771e-07	8.61985e-07	5.67907e-16	1.18965e-07	3.54422e-20	6.85455e-12	8.32173e-15	2.06561e-16
0	3	1700	10	0	0		1.44075e-06	0	0	0.0024405	0.0322202	0	0	0	0	0	0		0	0	5.27894e-12	0.0713944	6.67448e-08	0.00288065	0.0567669	0.00849005	1.21519e-07	0.74363	6.33679e-08	0.000186106	1.38691e-10	3.83141e-16	8.65586e-22	0.0204329	5.41073e-06	2.02628e-06	3.86537e-14	1.67317e-05	1.98692e-09	3.58053e-12	4.6009e-23	3.78964e-07	9.76422e-07	1.02663e-15	8.2348e-08	1.56854e-22	5.32477e-13	1.26074e-15	6.4442e-18
0	4	1600	10	0.00173475	0		1.67474e-07	0	0	0	0.00529341	0	0	0	0	0	0		0	0	2.982e-14	0.0713944	1.9194e-08	0.000233944	0.0593953	0.00647877	9.89286e-09	0.737719	9.76596e-09	0.000185992	2.97829e-10	5.46987e-15	9.23706e-20	0.0187061	3.82979e-06	2.92872e-06	3.07132e-14	8.59815e-06	1.25061e-10	1.28206e-12	1.04339e-23	3.05342e-07	1.07628e-06	1.76688e-15	5.61154e-08	4.54558e-25	3.42618e-14	1.73168e-16	1.5792e-19
0	5	1500	10	0.00943006	0		1.83887e-08	0	0	0	0.000439548	0	0	0	0	0	0		0	0	9.20648e-17	0.0713944	5.33458e-09	1.41702e-05	0.0694568	0.00504217	5.99116e-10	0.728655	1.21119e-09	0.000185982	7.04637e-10	1.07944e-13	1.73564e-17	0.00928813	1.50601e-06	1.32593e-06	7.99695e-15	2.00985e-06	2.80136e-12	3.4174e-13	1.40331e-24	2.23613e-07	1.18183e-06	3.16333e-15	3.22973e-08	4.66038e-28	1.34325e-15	1.32004e-17	1.7538e-21
0	6	1400	10	0.00545331	0		2.82753e-09	0	0	0	2.71304e-05	0	0	0	0	0	0		0	0	1.42128e-19	0.0713944	1.15642e-09	6.04971e-07	0.0755587	0.00364745	2.60456e-11	0.723921	1.16953e-10	0.000185979	1.85583e-09	3.05727e-12	6.14215e-15	0.00383926	4.55684e-07	4.45445e-07	1.31522e-15	3.93933e-07	3.96437e-14	8.65674e-14	1.83489e-25	1.58901e-07	1.26042e-06	5.6146e-15	1.84149e-08	2.57561e-31	3.97575e-17	9.10462e-19	1.39669e-23
0	7	1300	10	0.00250651	1.14125e-05		1.14152e-05	0	0	0	1.17567e-06	0	0	0	0	0	0		0	0	1.24931e-22	0.0713944	1.95048e-10	1.71333e-08	0.0786296	0.00246546	8.66972e-13	0.722031	8.38232e-12	0.000163149	4.27438e-09	7.88481e-11	2.10398e-12	0.00133408	1.07946e-07	1.14762e-07	1.43231e-16	6.26145e-08	3.7012e-16	1.96117e-14	2.0945e-26	1.08244e-07	1.3194e-06	1.01874e-14	1.00886e-08	9.11832e-35	9.11588e-19	5.73597e-20	8.77982e-26
0	8	1200	10	0.000952566	6.83276e-05		6.83236e-05	0	0	0	3.3704e-08	0	0	0	0	0	0		0.0353947	0	1.12112e-24	0.0713944	2.46923e-11	2.81281e-10	0.0800223	0.00155756	9.44495e-14	0.721546	4.11828e-13	2.65015e-05	4.01273e-10	4.24678e-12	7.90073e-14	0.000381843	1.96677e-08	2.25648e-08	1.03224e-17	7.59046e-09	9.30293e-18	3.72633e-15	1.90366e-27	6.95364e-08	1.36306e-06	1.97101e-14	5.13923e-09	1.64226e-36	6.67146e-20	1.37523e-20	7.97478e-27
0	9	1100	10	0.000296622	1.16842e-05		1.16838e-05	0	0	0	5.58213e-10	0	0	0	0	0	0	0	0.134795	0	4.82127e-27	0.0713944	2.17848e-12	2.175e-12	0.0806349	0.000913115	7.43323e-15	0.721578	1.23879e-14	3.1338e-06	2.54152e-11	1.41836e-13	1.73995e-15	8.52839e-05	2.59717e-09	3.21621e-09	4.62034e-19	6.41674e-10	1.29364e-19	5.588e-16	1.29193e-28	4.14379e-08	1.39394e-06	4.3035e-14	2.36474e-09	1.73976e-38	3.34972e-21	2.82628e-21	5.38487e-28
0	10	1000	10	5.36653e-05	1.52643e-06		1.5264e-06	0	0	0	4.32859e-12	0	0	0	0	0	0	0.617242	0.0954819	0.0315596	2.70367e-30	0.0713944	2.77474e-13	1.07033e-14	0.08105	0.000186659	5.67046e-17	0.104647	6.57711e-17	8.09973e-08	3.20351e-13	8.49565e-16	6.40833e-18	3.16172e-05	1.3721e-09	4.84402e-09	1.25875e-18	1.12464e-11	2.80075e-22	3.45081e-18	5.74679e-32	8.65139e-09	1.42895e-06	3.47561e-13	1.39731e-10	8.99646e-43	5.82168e-24	4.51445e-24	2.37001e-31
0	11	900	10	2.06774e-05	3.8796e-08		3.87957e-08	0	0	0	2.12459e-14	0	0	0	0	0	0	0.0748988	0.00966975	0.00556984	1.28969e-33	0.0713944	2.7726e-14	8.03446e-17	0.0811401	4.78313e-05	5.11987e-19	0.0297967	4.34442e-19	3.40594e-09	5.84135e-15	6.46121e-18	2.74199e-20	1.09442e-05	4.33649e-10	3.13433e-09	5.98362e-19	2.99922e-13	6.43652e-25	3.96787e-20	4.40576e-35	2.22742e-09	1.43549e-06	1.26171e-12	1.36051e-11	5.53862e-47	1.51372e-26	1.53924e-26	1.78508e-34
0	12	800	10	7.88801e-06	1.64951e-09		1.64951e-09	0	0.00310972	0	1.60034e-16	0	0	0	0	0	0	0.0207458	0	0.00122688	2.00345e-37	0.0713944	1.81401e-15	3.27711e-19	0.0811664	1.10053e-05	2.58293e-21	0.00906146	1.52022e-21	1.06924e-10	6.84492e-17	2.67318e-20	5.68956e-23	3.06011e-06	9.35454e-11	1.33676e-09	1.32046e-19	5.41556e-15	6.31425e-28	3.10542e-22	1.59675e-38	5.13499e-10	1.43721e-06	4.3027e-12	1.15106e-12	1.00423e-51	2.02334e-29	3.26163e-29	6.29753e-38
0	13	700	10	2.41988e-06	5.25471e-11		5.2547e-11	0	1.34387e-05	0	6.54459e-19	0	0	0	0	0	0	0.00666383	0	0.000280298	5.73212e-42	0.0713944	6.83005e-17	4.81229e-22	0.0811733	1.96592e-06	4.8597e-24	0.00239973	1.85194e-24	1.83019e-12	3.59661e-19	3.98858e-23	3.65876e-26	6.42162e-07	1.36008e-11	4.07385e-10	1.65015e-20	4.65348e-17	1.61082e-31	1.05185e-24	1.39156e-42	9.18248e-11	1.43761e-06	1.70508e-11	6.48978e-14	2.35748e-57	8.1002e-33	2.37643e-32	5.2762e-42
0	14	600	10	5.50998e-07	9.08779e-13		9.08779e-13	0	1.02247e-06	0	9.6213e-22	0	0	0	0	0	0	0.00191921	0	5.01253e-05	1.53947e-47	0.0713944	1.22546e-18	1.63389e-25	0.0811747	2.38472e-07	2.21242e-27	0.000480829	4.98159e-28	1.26376e-14	5.86806e-22	1.37907e-26	4.44219e-30	9.18178e-08	1.22216e-12	8.71133e-11	1.16341e-21	1.3466e-19	6.13779e-36	1.00636e-27	1.4837e-47	1.11449e-11	1.43754e-06	9.0973e-11	1.93296e-15	2.94612e-64	5.57929e-37	3.42328e-36	5.31442e-47
0	15	500	10	8.41712e-08	6.30698e-15		6.30698e-15	0	4.26786e-08	0		0	0	0	0	0	0	0.000417657	0	5.68184e-06	1.46783e-54	0.0713944	7.86969e-21	0	0.0811749	1.66039e-08	1.34272e-31	6.31989e-05	1.55927e-32	2.36771e-17	1.82759e-25	6.06048e-31	5.1537e-35	7.79786e-09	5.79822e-14	1.207e-11	4.07065e-23	8.41679e-23	1.61531e-41	1.58096e-31	7.97598e-54	7.75568e-13	1.43622e-06	7.59243e-10	2.29154e-17	5.66793e-73	3.13397e-42	4.78723e-41	2.57772e-53
0	16	400	10	6.89245e-09	1.18352e-17	6.16698e-05	1.18352e-17	0	7.60404e-10	0		0	0	0	0	0	0	0	0	3.26009e-07	1.11249e-63	0.0713944	3.33319e-23	0	0.0811749	3.01327e-10	1.50164e-37	1.53039e-06	2.15703e-38	6.65054e-21	5.13169e-30	1.33179e-36	1.97887e-41	9.14035e-10	5.50178e-15	7.78527e-12	1.33324e-23	5.71112e-27	8.88176e-49	3.5504e-37	2.19189e-63	1.3858e-14	1.4138e-06	1.19671e-08	2.39645e-20	1.00933e-85	9.15388e-50	8.83408e-49	5.99853e-63
0	17	300	10	9.10622e-10	3.32522e-21	1.50206e-06	3.32522e-21	0	4.00898e-12	0		0	0	0	0	0	0		0	6.84751e-09	5.3745e-76	0.0713944	7.6171e-27	0	0.0811749	2.20263e-12	3.76074e-45	2.75675e-08	2.59178e-46	1.0369e-25	3.67583e-36	3.03113e-44	4.20161e-50	1.78895e-11	4.90389e-17	5.49982e-13	1.42077e-25	1.31984e-32	1.35576e-58	2.63844e-44	2.67451e-75	6.80322e-17	9.4938e-07	2.44179e-07	4.2327e-24	0	1.90215e-59	3.08211e-58	5.67805e-75
0	18	200	10	1.88984e-11	0	0	0	0	3.39071e-15	0		0	0	0	0	0	0		0	3.07139e-11	0	0.0713944	5.11948e-32	0	0.0811749	1.94848e-15	0	8.79935e-11	0	0	0	0	0	6.54836e-14	5.95733e-20	1.27915e-14	2.39867e-28	1.22602e-40	0	3.40579e-55	9.6931e-94	6.38701e-21	1.007e-07	6.68519e-07	3.46411e-30	0	0	0	0
0	19	100	10	9.09732e-14	0	0	0	0	1.45878e-19	0		0	0	0	0	0	0		0	1.07458e-14	0	0.0713944	5.93124e-40	0	0.0811749	3.80102e-20	0	1.23655e-14	0	0	0	0	0	1.16973e-17	1.99604e-24	4.08183e-17	1.49943e-32	5.48834e-53	0	2.76373e-72	0	1.80474e-27	1.45508e-09	7.18141e-07	6.62628e-40	0	0	0	0
[truncated: 11 more columns]
